# Supplementary material for: Metatranscriptional Response of Chemoautotrophic Ifremeria nautilei Endosymbionts to Differing Sulfur Regimes
Source: Front Microbiol. 2016 Jul 19;7:1074. doi: 10.3389/fmicb.2016.01074 (PMC4949241; doi:10.3389/fmicb.2016.01074)
Supplement: Table S1 — List of differentially expressed SEED Level 1 subsystems including normalized transcript abundance and false discovery rate (FDR) values. [file Table1.XLSX]

## Sheet: Table S3
	Table S1. Differentially expressed SEED Level 1 subsystems: HD versus LD model
		Differential Expression	HS-3	HS-4	HS-5	TS-1	TS-2	TS-3	ND-1	ND-2	ND-3	LS-1	LS-2	LS-3	Likelihood	FDR.DE
	Nitrogen_Metabolism*	High e donor > Low e donor	1212	1903	1422	1706	1212	1113	138	230	298	361	291	351	1	0
	Stress_Response*	Low e donor > High e donor	744	614	433	694	379	391	2643	1506	1502	646	784	1087	0.999999999998977	5.11590769747272e-13
	Protein_Metabolism*	Low e donor > High e donor	2371	1607	2237	1504	1579	2191	4980	2753	3563	2271	2668	2360	0.999999999967628	1.11318361935749e-11
	Respiration	High e donor > Low e donor	1783	1755	1549	1536	1403	1595	735	1397	1347	1680	1757	1175	0.999997704588472	5.73861230951378e-07
	Nucleosides_and_Nucleotides*	High e donor > Low e donor	904	539	533	297	468	306	186	236	229	344	222	148	0.998837271072251	0.000233004874534548
	PhagesProphages_Transposable_elements_Plasmids*	Low e donor > High e donor	97	25	50	63	62	98	397	311	228	85	124	149	0.986153107537492	0.00250198613919685
	Clustering_based_subsystems	Low e donor > High e donor	637	474	536	645	531	562	645	1031	659	1300	661	841	0.974789	0.00574620217676725
	Iron_acquisition_and_metabolism*	Low e donor > High e donor	112	55	66	89	59	26	317	385	160	107	108	58	0.886511	0.0192141130598788
	FDR < 0.05
	*Differentially expressed in 111222333444 model
