# Supplementary material for: Metatranscriptional Response of Chemoautotrophic Ifremeria nautilei Endosymbionts to Differing Sulfur Regimes
Source: Front Microbiol. 2016 Jul 19;7:1074. doi: 10.3389/fmicb.2016.01074 (PMC4949241; doi:10.3389/fmicb.2016.01074)
Supplement: Table S2 — List of differentially expressed SEED Level functional proteins as annotated in MEGAN5 including normalized transcript abundance and false discovery rate (FDR) values. [file Table2.XLSX]

## Sheet: Sheet 1 - Table S4. Differentia
Table S2. Differentially expressed SEED proteins in high electron donor (HD) vs low electron donor (LD) incubations.
Annotation	Differential Expression	HS-3	HS-4	HS-5	TS-1	TS-2	TS-3	LS-1	LS-2	LS-3	ND-1	ND-2	ND-3	Likelihood	FDR.DE
Periplasmic nitrate reductase precursor (EC 1.7.99.4)	HD > LD	274	445	203	295	194	229	0	11	15	0	11	0	0.999994	5.53018e-06
Polyferredoxin NapH (periplasmic nitrate reductase)	HD > LD	65	28	58	84	49	56	0	0	0	0	0	8	0.999861	7.2114e-05
Nitric-oxide reductase subunit B (EC 1.7.99.7)	HD > LD	125	167	73	122	61	91	0	22	0	0	12	0	0.999734	0.000136665
Cytochrome cd1 nitrite reductase (EC:1.7.2.1)	HD > LD	267	487	154	411	158	136	0	21	0	14	6	10	0.999076	0.000333492
Ferredoxin-type protein NapG (periplasmic nitrate reductase)	HD > LD	161	144	130	328	145	62	21	20	0	17	5	0	0.998722	0.000522349
Nitrate reductase cytochrome c550-type subunit	HD > LD	46	28	36	59	21	45	0	0	28	0	0	0	0.99736	0.0009947
Ribulose bisphosphate carboxylase (EC 4.1.1.39)	HD > LD	522	186	214	123	207	80	0	11	0	16	11	18	0.99323	0.0023362
LSU ribosomal protein L1p (L10Ae)	HD > LD	80	43	84	59	25	62	0	33	0	0	5	9	0.9931	0.00271652
LSU ribosomal protein L5p (L11e)	HD > LD	80	40	107	119	135	139	0	62	26	0	5	0	0.992227	0.00310545
undecaprenyl diphosphate synthase	HD > LD	34	55	31	30	31	80	0	24	0	0	6	0	0.991426	0.00349602
Adenylylsulfate reductase alpha-subunit (EC 1.8.99.2)	HD > LD	16	15	76	55	20	103	0	16	0	0	0	0	0.973586	0.00648952
Nitrogen regulation protein NR(I)	HD > LD	0	40	10	0	6	15	0	0	0	0	0	0	0.968946	0.00893058
Protein of unknown function DUF81	HD > LD	0	17	0	30	7	11	0	0	0	0	0	0	0.968335	0.0100673
DNA-directed RNA polymerase beta' subunit (EC 2.7.7.6)	HD > LD	64	41	89	59	18	57	47	30	0	0	5	0	0.962794	0.0124637
Teichoic acid export ATP-binding protein TagH (EC 3.6.3.40)	HD > LD	16	0	17	0	13	4	0	0	0	0	0	0	0.962068	0.0135711
Excinuclease ABC subunit B	HD > LD	0	0	5	27	13	5	0	0	0	0	0	0	0.958694	0.0166446
Type IV pilus biogenesis protein PilN	HD > LD	0	15	6	0	5	16	0	0	0	0	0	0	0.957114	0.0176165
Adenylosuccinate synthetase (EC 6.3.4.4)	HD > LD	15	0	6	0	7	6	0	0	0	0	0	0	0.952295	0.0203494
Cobalt-zinc-cadmium resistance protein CzcA	HD > LD	17	0	0	27	14	0	0	0	0	0	0	0	0.943693	0.0225421
Topoisomerase IV subunit A (EC 5.99.1.-)	HD > LD	0	0	22	0	6	16	0	0	0	0	0	0	0.935455	0.0248223
Heme d1 biosynthesis protein NirL	HD > LD	0	0	16	0	14	11	0	0	0	0	0	0	0.935038	0.0270416
UDP-N-acetylmuramate--alanine ligase (EC 6.3.2.8)	HD > LD	0	0	23	0	14	6	0	0	0	0	0	0	0.93464	0.0280772
Potassium channel protein	HD > LD	15	30	19	29	39	22	0	17	0	0	11	9	0.929673	0.0291891
Nitrate/nitrite transporter	HD > LD	0	0	0	29	7	6	0	0	0	0	0	0	0.928185	0.030282
N-succinyl-L,L-diaminopimelate desuccinylase (EC 3.5.1.18)	HD > LD	0	0	5	0	8	22	0	0	0	0	0	0	0.926144	0.0324003
Conjugative transfer protein TrbC	HD > LD	0	15	10	0	7	0	0	0	0	0	0	0	0.925351	0.0334062
Glucose-1-phosphate adenylyltransferase (EC 2.7.7.27)	HD > LD	29	17	40	60	61	29	0	24	0	0	34	8	0.924997	0.0343736
Glutamate-1-semialdehyde aminotransferase (EC 5.4.3.8)	HD > LD	16	0	5	0	11	0	0	0	0	0	0	0	0.924064	0.0353182
Chemotaxis regulator - CheY	HD > LD	0	0	12	0	6	11	0	0	0	0	0	0	0.922521	0.0371346
Cell division protein FtsB	HD > LD	0	0	14	0	7	6	0	0	0	0	0	0	0.919594	0.0380553
CRISPR-associated protein Cas2	HD > LD	17	42	22	85	55	41	22	6	15	0	5	0	0.919535	0.0389388
Electron transport complex protein RnfG	HD > LD	0	0	5	0	18	5	0	0	0	0	0	0	0.918412	0.0406388
Heme d1 biosynthesis protein NirH	HD > LD	0	13	5	0	7	0	0	0	0	0	0	0	0.916389	0.0422543
Nitrite reductase [NAD(P)H] large subunit (EC 1.7.1.4)	HD > LD	0	0	42	0	7	0	0	0	0	0	0	0	0.915961	0.0430427
UDP-N-acetylglucosamine 2-epimerase (EC 5.1.3.14)	HD > LD	0	14	5	0	6	0	0	0	0	0	0	0	0.915776	0.0438053
Signal recognition receptor protein FtsY (alpha subunit) (TC 3.A.5.1.1)	HD > LD	0	13	0	0	6	5	0	0	0	0	0	0	0.914714	0.0445595
LSU ribosomal protein L22p (L17e)	HD > LD	0	0	20	0	0	22	0	0	0	0	0	0	0.912531	0.0453258
Endonuclease VIII	HD > LD	14	0	4	0	5	0	0	0	0	0	0	0	0.911773	0.0460784
Ribonucleotide reductase of class Ia, beta subunit (EC 1.17.4.1)	HD > LD	0	0	5	0	11	5	0	0	0	0	0	0	0.91121	0.0468148
ATP synthase alpha chain (EC 3.6.3.14)	HD > LD	16	27	29	29	13	10	22	10	0	0	0	0	0.909196	0.0475604
Sensor protein PhoQ (EC 2.7.13.3)	HD > LD	0	0	4	0	5	9	0	0	0	0	0	0	0.906203	0.048331
Cytochrome oxidase biogenesis protein Sco1/SenC/PrrC	HD > LD	0	0	10	30	0	0	0	0	0	0	0	0	0.904268	0.0491081
Ribosomal-protein-S18p-alanine acetyltransferase (EC 2.3.1.-)	LD > HD	0	0	0	29	8	0	0	0	0	0	0	0	0.901072	0.0499116
Chaperone protein DnaK	LD > HD	263	275	65	85	58	94	162	205	272	1607	665	943	0.998289	0.00072049
Iron-sulfur cluster assembly protein SufB	LD > HD	15	0	0	0	0	15	41	42	110	231	118	100	0.997085	0.00123475
Superoxide dismutase [Fe] (EC 1.15.1.1)	LD > HD	0	0	0	0	0	0	0	18	13	205	30	17	0.996083	0.00153277
Malate dehydrogenase (EC 1.1.1.37)	LD > HD	0	0	0	0	0	0	0	7	72	87	12	18	0.994866	0.00189285
Molybdenum cofactor biosynthesis protein MoaA	LD > HD	12	24	15	0	26	11	135	61	120	95	115	42	0.986696	0.0041499
Long-chain-fatty-acid--CoA ligase (EC 6.2.1.3)	LD > HD	0	0	13	0	6	5	45	11	106	33	53	43	0.978341	0.00524423
Anaerobic dimethyl sulfoxide reductase chain A (EC 1.8.99.-)	LD > HD	0	0	0	0	0	0	0	35	14	0	15	15	0.971695	0.00770148
ATP-dependent Clp protease ATP-binding subunit ClpX	LD > HD	61	28	29	30	42	30	117	64	218	119	112	127	0.964349	0.0112856
RNA polymerase sigma factor RpoH	LD > HD	0	0	5	28	13	6	21	31	81	167	99	93	0.961959	0.0145906
Cell division protein BolA	LD > HD	16	15	0	0	6	10	88	78	14	32	111	59	0.958722	0.0156581
Citrate synthase (si) (EC 2.3.3.1)	LD > HD	14	15	5	0	0	4	22	39	227	69	75	24	0.956822	0.0185294
RecA protein	LD > HD	0	0	14	0	18	0	24	23	25	18	22	16	0.956045	0.0194061
ATP-dependent Clp protease ATP-binding subunit ClpA	LD > HD	16	28	40	32	19	11	67	82	116	145	77	93	0.945442	0.0214529
Cell division protein FtsH (EC 3.4.24.-)	LD > HD	15	30	74	175	44	53	168	126	223	165	157	167	0.941934	0.0236186
2-oxoglutarate dehydrogenase E1 component (EC 1.2.4.2)	LD > HD	0	0	10	0	0	5	23	6	52	82	41	9	0.935423	0.0259582
Transcriptional regulator, MerR family	LD > HD	0	29	20	0	20	4	44	30	27	32	53	30	0.926443	0.0313639
N-methylhydantoinase B (EC 3.5.2.14)	LD > HD	0	0	0	0	0	0	20	6	0	0	17	0	0.923286	0.0362381
Lipoate synthase	LD > HD	0	0	0	0	0	0	0	11	0	0	16	8	0.918714	0.0398031
Octanoate-[acyl-carrier-protein]-protein-N-octanoyltransferase	LD > HD	0	0	0	0	0	0	0	5	0	0	6	29	0.918324	0.0414434
