# Supplementary material for: Metatranscriptional Response of Chemoautotrophic Ifremeria nautilei Endosymbionts to Differing Sulfur Regimes
Source: Front Microbiol. 2016 Jul 19;7:1074. doi: 10.3389/fmicb.2016.01074 (PMC4949241; doi:10.3389/fmicb.2016.01074)
Supplement: Table S3 — Normalized abundance of transcripts in all 12 metatranscriptomes corresponding to SEED subsystem functional proteins annotated in MEGAN5. [file Table3.CSV]

Results of manual grep searches of hitcount files directly from BLASTX results
	HS-3	HS-4	HS-5	TS-1	TS-2	TS-3	ND-1	ND-2	ND-3	LS-1	LS-2	LS-3
DsrA	4	3.1	7.8	8.3	7.1	6	21.4	27.2	5.1	2.1	4.2	5.7
DsrB	1.2	1.6	8.7	0	8.4	12.1	9.8	19	2.6	2.1	3.6	3
DsrC	10.7	14.8	22.1	28.2	29.9	28.2	144	77.1	55.2	48	52	34.1
DsrE	0	2.1	8.6	2.4	5.1	13.2	4.8	13.8	2.2	0	2.3	5
DsrF	7.1	3.8	14.3	9.5	14.2	23.8	32.1	33.1	2.6	5.9	5.2	13.2
DsrH	25.9	24.2	61	50	70.8	70.3	78.5	65.1	5.9	2.1	16.8	20
DsrJ	4.5	7.6	16.6	16.7	30.6	25.3	26.2	18.2	5.1	0	1.8	6.5
DsrK	1.8	4.5	10.9	7.9	10.3	15.5	11.9	29.2	4	0	2.7	5.2
DsrL	21.9	16.9	34.7	26.2	28.5	36.2	23.8	46.4	10.6	5.3	8.8	10
DsrM	1.8	2.8	12.3	4.8	7.7	12.4	14.3	19.3	4	0	3.9	6.2
DsrO	2.7	4.1	8	14.3	10.2	20.5	4.8	13.8	0	2.1	1.8	4
DsrP	0.9	4.1	3.3	14.3	3.6	12.8	4.8	7.2	4.4	0	1.4	2.5
DsrN	2.7	1.2	2.7	3.6	5.8	5.1	14.3	9.4	2.6	5.8	7.2	3.2
DsrR	0.9	1.4	0	0	1.5	0	2.4	7.4	0.7	1.1	1.8	2
AprA&B	50	66.8	159.3	78.6	143	297.6	2.4	55.8	1.5	0.9	5.3	10.5
QmoB	0	0.7	2.3	0	1.1	1.5	0	1.7	0	0	0.5	0.5
Sat	6	4.8	22.9	7.2	12.4	25.9	2.4	7.7	0.7	0	3.2	1.5
SoxABDWXYZ	9.4	6.2	5.3	4.8	29.2	13.2	27	2.5	3.3	1.1	6.6	10.7
Sqr	4.5	3	9.6	4.8	5.1	5.9	9.5	5.5	2.2	0.5	4.1	1.5
HdrABC	30.5	38.6	64.7	40.5	73.3	95.2	52.4	49.7	13.2	8.4	20.4	22.5
coenzyme PQQ biosynthesis protein	0	1	0.5	0	2	4	1	3.5	3.5	2	0	1
formate dehydrogenase	0	0	2	0	2	0	1	3.3	1	0	3	0
membrane-bound proton-translocating pyrophosphatase	0	4.7	8.5	5	11.5	18.7	0	4	0	1	2	1.5
6-phosphofructokinase	8	8	30	2	13	15.5	4	30	6.5	6.5	22.5	12
3-hexulose-6-phosphate synthase	0	0	2	2.4	0.7	3.7	4.8	5.2	2.8	0	0	0.5
methanol dehydrogenase	0	0.7	0	0	0	0	0	5	1.8	0	0.5	2
methane monooxygenase protein C	0.8	2.5	0.7	143.7	90.5	152.1	338.4	423.4	325.3	291.5	182.6	208
methane monooxygenase protein B	0	0	0	14	9.5	18.7	18.6	35.9	51.1	48.7	25.4	38.1
methane monooxygenase protein A	0	1.5	0	6	10.1	21.1	51.9	31.2	44.6	45.2	35	36.9
