# Supplementary material for: Metatranscriptional Response of Chemoautotrophic Ifremeria nautilei Endosymbionts to Differing Sulfur Regimes
Source: Front Microbiol. 2016 Jul 19;7:1074. doi: 10.3389/fmicb.2016.01074 (PMC4949241; doi:10.3389/fmicb.2016.01074)
Supplement: Table S4 — Abundance of specific transcripts of interest (see Materials and Methods) in all 12 metatranscriptomes from manual searches of processed BLASTX results (bit score >50) normalized to 100 000 non-rRNA reads per metatranscriptome. [file Table4.CSV]

#Series:	HS-3	HS-4	HS-5	TS-1	TS-2	TS-3	ND-1	ND-2	ND-3	LS-1	LS-2	LS-3
Aconitate hydratase (EC 4.2.1.3)	0	0	0	0	0	5	0	0	0	0	6	0
Aconitate hydratase 2 (EC 4.2.1.3)	0	0	0	0	13	0	0	0	0	0	0	0
Methylmalonyl-CoA mutase (EC 5.4.99.2)	0	0	0	0	7	0	0	6	0	0	0	0
Ribokinase (EC 2.7.1.15)	0	0	5	0	0	0	0	0	0	0	0	0
Ribose 5-phosphate isomerase A (EC 5.3.1.6)	279	80	66	179	109	57	87	73	64	67	53	82
L-fuconolactone hydrolase	0	0	0	0	7	0	0	0	0	0	0	0
L-fuconate dehydratase (EC 4.2.1.68)	0	0	4	0	0	0	0	0	0	0	0	0
6-phosphofructokinase (EC 2.7.1.11)	29	29	16	0	0	5	15	7	32	20	0	0
5-keto-D-gluconate 5-reductase (EC 1.1.1.69)	0	0	5	0	0	0	0	0	0	0	0	0
Alpha-glucosidase (EC 3.2.1.20)	0	0	0	0	0	6	0	0	0	0	0	0
Thymidine phosphorylase (EC 2.4.2.4)	0	0	5	0	0	0	0	0	0	0	6	0
Putative deoxyribonuclease YjjV	0	0	0	0	0	0	0	0	8	0	0	0
Phosphomannomutase (EC 5.4.2.8)	16	12	14	0	0	0	0	23	0	0	16	0
Predicted sodium-dependent mannose transporter	0	0	0	0	0	0	0	6	0	0	0	0
Transaldolase (EC 2.2.1.2)	0	0	0	0	0	0	0	0	0	0	6	0
Phosphoenolpyruvate-protein phosphotransferase of PTS system (EC 2.7.3.9)	13	0	4	0	5	10	0	12	0	0	0	0
Various polyols ABC transporter, permease component 2	0	0	0	0	0	0	0	6	0	0	0	0
Ribulose-phosphate 3-epimerase (EC 5.1.3.1)	0	0	0	0	0	5	0	5	0	0	28	0
Phosphate acetyltransferase (EC 2.3.1.8)	0	0	0	0	0	5	0	0	0	0	0	39
Acetate kinase (EC 2.7.2.1)	0	0	0	30	0	0	0	0	0	0	0	0
5-keto-2-deoxy-D-gluconate-6 phosphate aldolase (EC 4.1.2.29)	0	0	0	0	0	0	17	0	0	0	0	0
Glycerol kinase (EC 2.7.1.30)	0	0	0	0	0	0	0	6	0	0	0	0
Glycerol-3-phosphate dehydrogenase [NAD(P)+] (EC 1.1.1.94)	0	0	0	57	0	10	0	0	9	0	5	0
1,4-alpha-glucan (glycogen) branching enzyme, GH-13-type (EC 2.4.1.18)	33	53	17	57	36	16	0	12	18	22	11	55
Trehalose synthase (EC 5.4.99.16)	0	12	0	0	0	0	0	0	9	0	0	0
Galactose-1-phosphate uridylyltransferase (EC 2.7.7.10)	0	0	0	0	0	0	0	4	0	0	0	0
UDP-glucose 4-epimerase (EC 5.1.3.2)	0	14	15	0	5	5	15	6	0	23	7	14
Glucokinase, ROK family (EC 2.7.1.2)	0	0	0	0	0	0	0	11	0	0	0	0
Glycogen phosphorylase (EC 2.4.1.1)	15	14	5	0	0	14	18	23	18	24	4	0
4-alpha-glucanotransferase (amylomaltase) (EC 2.4.1.25)	16	42	5	0	12	6	0	5	0	0	0	0
Beta-hexosaminidase (EC 3.2.1.52)	0	0	5	0	5	0	0	6	0	0	0	0
N-acetylglucosamine-regulated TonB-dependent outer membrane receptor	0	0	0	0	0	0	0	0	7	0	0	0
Pyruvate dehydrogenase E1 component (EC 1.2.4.1)	14	0	9	28	5	16	18	55	32	0	10	43
Pyruvate dehydrogenase E1 component beta subunit (EC 1.2.4.1)	0	0	5	0	0	0	0	0	0	0	0	0
Dihydrolipoamide acetyltransferase component of pyruvate dehydrogenase complex (EC 2.3.1.12)	47	56	20	58	38	0	0	20	0	0	18	0
Dihydrolipoamide dehydrogenase of pyruvate dehydrogenase complex (EC 1.8.1.4)	19	0	9	0	0	5	0	0	13	20	6	0
Acylphosphate phosphohydrolase (EC 3.6.1.7), putative	0	0	5	0	0	0	0	0	0	0	5	0
Acetyl-coenzyme A synthetase (EC 6.2.1.1)	0	14	0	0	0	0	0	17	9	0	12	27
NAD-dependent protein deacetylase of SIR2 family	0	0	0	30	0	0	0	0	0	0	13	0
Aldehyde dehydrogenase (EC 1.2.1.3)	0	0	0	0	0	7	0	5	0	0	0	0
Hydroxyacylglutathione hydrolase (EC 3.1.2.6)	0	0	0	0	0	0	0	5	7	0	6	0
Pyruvate:ferredoxin oxidoreductase, delta subunit (EC 1.2.7.1)	17	0	0	0	0	0	0	0	0	0	0	0
Pyruvate:ferredoxin oxidoreductase, gamma subunit (EC 1.2.7.1)	0	0	6	0	0	0	0	0	0	0	0	0
Pyruvate-flavodoxin oxidoreductase (EC 1.2.7.-)	100	0	39	86	40	20	34	46	23	0	5	13
Malate Na(+) symporter	0	0	0	0	0	0	0	5	0	0	0	0
NADP-dependent malic enzyme (EC 1.1.1.40)	0	0	0	0	0	0	0	0	0	0	20	0
Phosphoenolpyruvate carboxykinase [ATP] (EC 4.1.1.49)	0	0	0	0	0	0	0	5	0	0	0	0
Phosphoenolpyruvate carboxylase (EC 4.1.1.31)	0	0	0	0	0	0	0	0	0	0	7	0
Phosphoenolpyruvate synthase (EC 2.7.9.2)	0	12	18	0	0	21	0	10	24	74	16	15
Pyruvate carboxyl transferase subunit A (EC 6.4.1.1)	0	0	5	0	0	4	0	0	0	0	0	0
Pyruvate carboxyl transferase subunit B (EC 6.4.1.1)	0	0	0	0	0	5	13	0	0	0	0	0
Pyruvate kinase (EC 2.7.1.40)	0	13	5	0	22	32	0	11	17	24	6	0
Pyruvate,phosphate dikinase (EC 2.7.9.1)	0	0	0	0	0	6	0	0	9	0	0	0
Glycolate dehydrogenase (EC 1.1.99.14), FAD-binding subunit GlcE	0	0	23	0	0	5	0	5	11	0	0	0
Glycolate dehydrogenase (EC 1.1.99.14), iron-sulfur subunit GlcF	0	14	0	0	6	0	0	0	0	0	6	25
Glycolate dehydrogenase (EC 1.1.99.14), subunit GlcD	0	0	9	0	27	5	18	39	17	21	5	65
2-oxoglutarate dehydrogenase E1 component (EC 1.2.4.2)	0	0	10	0	0	5	82	41	9	23	6	52
Citrate synthase (si) (EC 2.3.3.1)	14	15	5	0	0	4	69	75	24	22	39	227
Dihydrolipoamide succinyltransferase component (E2) of 2-oxoglutarate dehydrogenase complex (EC 2.3.1.61)	0	25	0	28	11	0	18	29	0	24	0	37
Fumarate hydratase class I, aerobic (EC 4.2.1.2)	32	13	12	31	5	10	52	57	17	0	18	39
Fumarate hydratase class II (EC 4.2.1.2)	0	0	0	0	0	0	0	0	0	20	0	0
Isocitrate dehydrogenase [NADP] (EC 1.1.1.42)	0	26	24	27	5	0	16	13	0	0	13	13
Malate dehydrogenase (EC 1.1.1.37)	0	0	0	0	0	0	87	12	18	0	7	72
Succinate dehydrogenase flavoprotein subunit (EC 1.3.99.1)	0	15	10	32	24	0	16	22	18	23	0	14
Succinate dehydrogenase iron-sulfur protein (EC 1.3.99.1)	0	0	0	0	5	6	0	12	32	0	0	0
Succinyl-CoA ligase [ADP-forming] alpha chain (EC 6.2.1.5)	0	25	13	0	11	5	0	0	7	23	5	0
Succinyl-CoA ligase [ADP-forming] beta chain (EC 6.2.1.5)	18	26	15	0	13	25	17	5	8	0	0	41
Enolase (EC 4.2.1.11)	0	0	16	0	6	9	0	11	0	0	0	0
Glucose-6-phosphate isomerase (EC 5.3.1.9)	0	14	15	59	23	27	34	23	0	0	9	28
Phosphoglycerate kinase (EC 2.7.2.3)	15	54	29	0	28	36	0	6	17	0	40	0
Triosephosphate isomerase (EC 5.3.1.1)	0	0	0	28	7	10	0	6	0	0	6	37
Glucose-6-phosphate 1-dehydrogenase (EC 1.1.1.49)	0	0	5	0	18	0	0	4	19	0	0	12
6-phosphogluconate dehydrogenase, decarboxylating (EC 1.1.1.44)	82	38	18	0	51	29	0	15	19	42	6	0
Transketolase (EC 2.2.1.1)	69	12	69	28	78	25	21	25	44	42	47	29
Transketolase, N-terminal section (EC 2.2.1.1)	0	0	0	0	6	0	0	0	0	0	0	0
Ribose-phosphate pyrophosphokinase (EC 2.7.6.1)	0	0	0	0	0	14	0	0	0	0	13	0
Glucokinase (EC 2.7.1.2)	0	0	0	0	0	0	17	0	0	0	0	0
NAD-dependent glyceraldehyde-3-phosphate dehydrogenase (EC 1.2.1.12)	0	0	4	0	0	0	0	5	0	0	0	29
OpcA, an allosteric effector of glucose-6-phosphate dehydrogenase, cyanobacterial	0	0	0	0	6	0	0	0	0	0	0	0
Polyphosphate glucokinase (EC 2.7.1.63)	0	0	0	0	6	0	0	0	0	0	0	0
Alanine dehydrogenase (EC 1.4.1.1)	0	14	0	0	5	0	0	0	0	0	0	0
Alanine racemase (EC 5.1.1.1)	0	0	0	0	0	0	0	0	0	0	6	0
Alanine racemase, biosynthetic (EC 5.1.1.1)	0	0	6	0	0	12	0	0	0	0	0	15
Alanine racemase, catabolic (EC 5.1.1.1)	0	0	5	0	0	0	0	0	0	0	0	0
Branched-chain amino acid aminotransferase (EC 2.6.1.42)	0	0	4	0	24	0	0	0	0	0	6	0
D-alanine aminotransferase (EC 2.6.1.21)	0	0	0	0	0	0	0	0	0	0	5	0
L-serine dehydratase (EC 4.3.1.17)	0	0	0	0	0	10	0	0	0	0	0	0
Omega-amino acid--pyruvate aminotransferase (EC 2.6.1.18)	0	0	5	0	0	0	0	0	0	0	0	0
Fructose-bisphosphate aldolase class I (EC 4.1.2.13)	15	0	5	0	0	11	17	11	0	0	6	15
Fructose-bisphosphate aldolase class II (EC 4.1.2.13)	33	42	41	29	40	67	17	12	40	0	31	0
5,10-methylenetetrahydrofolate reductase (EC 1.5.1.20)	15	0	0	0	0	0	0	0	0	0	0	0
Formate--tetrahydrofolate ligase (EC 6.3.4.3)	0	0	0	0	0	0	0	0	0	24	0	0
Formyltetrahydrofolate deformylase (EC 3.5.1.10)	0	0	0	0	0	0	0	5	0	0	0	0
Malyl-CoA lyase (EC 4.1.3.24)	0	0	0	0	6	0	0	0	0	0	0	0
Methylcrotonyl-CoA carboxylase biotin-containing subunit (EC 6.4.1.4)	0	0	0	0	0	0	0	0	0	0	6	0
Phosphoglyceromutase	0	16	20	29	6	0	0	6	8	22	28	0
Serine hydroxymethyltransferase (EC 2.1.2.1)	18	0	0	0	0	0	0	0	0	0	5	0
Serine-pyruvate aminotransferase/archaeal aspartate aminotransferase	0	0	5	0	0	0	0	0	0	0	0	0
D-arabino-3-hexulose 6-phosphate formaldehyde lyase	0	0	0	0	0	0	0	0	0	0	4	0
6-phospho-3-hexuloisomerase	0	0	0	0	0	0	0	0	0	0	0	12
Glucose-1-phosphate adenylyltransferase (EC 2.7.7.27)	29	17	40	60	61	29	0	34	8	0	24	0
Glycogen synthase, ADP-glucose transglucosylase (EC 2.4.1.21)	0	30	28	122	30	11	0	26	9	0	42	0
Phosphoribulokinase (EC 2.7.1.19)	15	15	24	0	6	6	0	17	56	25	18	15
Phosphoribulokinase (EC 2.7.1.19) homolog, function unknown	0	0	0	28	0	0	0	0	0	0	0	13
Ribulose bisphosphate carboxylase (EC 4.1.1.39)	522	186	214	123	207	80	16	11	18	0	11	0
Carbonic anhydrase (EC 4.2.1.1)	0	0	11	0	13	0	17	0	0	0	0	14
NADH dehydrogenase (EC 1.6.99.3)	0	0	0	0	0	0	0	0	0	0	7	0
Hypothetical transmembrane protein coupled to NADH-ubiquinone oxidoreductase chain 5 homolog	0	0	0	0	0	5	0	0	0	18	0	0
RuBisCO operon transcriptional regulator	0	0	0	0	0	0	0	0	9	0	0	0
Rubisco activation protein CbbO	17	27	20	0	0	27	14	12	18	21	5	0
Rubisco activation protein CbbQ	16	44	25	0	19	16	0	29	38	23	24	13
Aminomethyltransferase (glycine cleavage system T protein) (EC 2.1.2.10)	0	0	0	0	12	5	0	5	0	0	0	0
Glycine cleavage system H protein	0	0	0	0	0	15	0	6	8	0	6	0
Glycine dehydrogenase [decarboxylating] (glycine cleavage system P1 protein) (EC 1.4.4.2)	0	0	13	0	6	0	0	5	9	0	0	14
Glycine dehydrogenase [decarboxylating] (glycine cleavage system P2 protein) (EC 1.4.4.2)	0	0	0	31	6	4	0	0	7	0	0	0
Acetolactate synthase large subunit (EC 2.2.1.6)	0	0	5	30	24	20	0	6	25	92	37	0
Acetolactate synthase small subunit (EC 2.2.1.6)	0	0	5	0	0	0	0	0	0	0	18	0
Acetoacetate metabolism regulatory protein AtoC	0	0	0	0	0	0	0	0	0	0	6	0
Electron transfer flavoprotein, alpha subunit	0	0	0	0	0	0	0	11	0	0	0	0
Enoyl-CoA hydratase (EC 4.2.1.17)	0	0	0	0	6	0	0	5	0	0	0	0
Pyruvate formate-lyase activating enzyme (EC 1.97.1.4)	0	0	0	0	0	0	17	0	0	0	0	0
Alcohol dehydrogenase (EC 1.1.1.1)	0	0	5	0	0	0	0	5	0	0	0	0
Sugar/maltose fermentation stimulation protein homolog	0	0	0	28	0	0	0	0	0	0	0	0
COG1649 predicted glycoside hydrolase	0	0	0	0	0	0	0	0	8	0	0	0
Polysaccharide deacetylase	0	13	0	0	6	5	0	10	0	0	6	0
Glucose-methanol-choline (GMC) oxidoreductase:NAD binding site	0	28	46	56	71	73	0	18	49	49	34	56
Na(+)-translocating NADH-quinone reductase subunit F (EC 1.6.5.-)	0	0	0	0	0	0	0	0	0	0	0	13
Electron transport complex protein RnfA	0	0	0	0	0	11	0	0	0	0	0	0
Electron transport complex protein RnfB	0	0	0	0	7	5	18	5	0	0	11	14
Electron transport complex protein RnfC	0	0	5	0	6	0	0	0	7	0	5	0
Electron transport complex protein RnfE	0	0	5	26	0	0	0	0	0	0	0	0
Electron transport complex protein RnfG	0	0	5	0	18	5	0	0	0	0	0	0
Fe-S-cluster-containing hydrogenase components 1	0	0	5	0	0	0	0	0	0	0	0	0
NAD-reducing hydrogenase subunit HoxU (EC 1.12.1.2)	0	0	0	0	0	0	0	6	0	0	0	0
Ni,Fe-hydrogenase I cytochrome b subunit	16	0	5	0	0	0	0	0	0	0	0	0
Ni,Fe-hydrogenase I large subunit	17	0	13	0	0	0	0	6	0	20	0	0
Nickel-dependent hydrogenase, large subunit	0	0	10	0	0	6	0	0	0	0	0	0
Signal transduction histidine kinase HoxJ (hydrogenase regulation)	0	0	0	0	0	0	0	0	0	0	6	0
Uptake hydrogenase large subunit (EC 1.12.99.6)	0	0	5	0	0	0	0	0	0	0	0	13
Uptake hydrogenase small subunit precursor (EC 1.12.99.6)	15	0	10	0	0	0	17	0	9	25	5	0
[Ni/Fe] hydrogenase, group 1, large subunit	0	0	4	0	0	0	0	0	10	0	0	0
[Ni/Fe] hydrogenase, group 1, small subunit	0	0	0	0	0	0	0	6	7	0	0	0
heterodisulfide reductase, subunit A/methylviologen reducing hydrogenase, subunit delta	17	0	0	0	13	0	0	0	0	0	0	0
[NiFe] hydrogenase nickel incorporation-associated protein HypB	49	58	15	0	12	4	0	89	25	24	18	79
[NiFe] hydrogenase metallocenter assembly protein HypC	30	25	10	30	0	0	0	16	0	72	22	0
[NiFe] hydrogenase metallocenter assembly protein HypD	16	0	0	30	7	0	0	0	10	0	0	0
[NiFe] hydrogenase metallocenter assembly protein HypE	17	0	0	0	0	5	0	0	0	0	6	0
[NiFe] hydrogenase metallocenter assembly protein HypF	15	27	5	0	0	11	0	6	0	22	0	15
Hydrogenase maturation factor hoxT	0	0	0	0	0	0	0	0	0	0	0	13
Hydrogenase nickel incorporation protein hypB	44	0	5	31	6	6	18	23	7	23	0	0
Hydrogenase transcriptional regulatory protein hoxA	17	0	8	0	0	6	18	0	18	0	11	0
Carbon monoxide dehydrogenase large chain (EC 1.2.99.2)	0	0	6	0	0	0	0	0	0	0	0	0
carbon monoxide dehydrogenase G protein	0	0	4	0	0	0	0	0	0	0	0	0
Succinate dehydrogenase cytochrome b-556 subunit	0	15	0	0	0	10	0	12	24	0	5	13
NADH ubiquinone oxidoreductase chain A (EC 1.6.5.3)	15	0	5	0	7	9	0	11	9	0	13	0
NADH-ubiquinone oxidoreductase chain B (EC 1.6.5.3)	0	13	5	0	19	9	0	6	19	0	28	56
NADH-ubiquinone oxidoreductase chain C (EC 1.6.5.3)	0	0	0	28	0	0	0	0	0	0	0	0
NADH-ubiquinone oxidoreductase chain D (EC 1.6.5.3)	30	38	24	58	18	48	16	8	33	0	38	0
NADH-ubiquinone oxidoreductase chain E (EC 1.6.5.3)	31	12	20	29	36	20	18	18	7	0	17	0
NADH-ubiquinone oxidoreductase chain F (EC 1.6.5.3)	16	0	23	57	23	16	17	4	17	0	6	0
NADH-ubiquinone oxidoreductase chain G (EC 1.6.5.3)	31	13	5	0	24	31	19	12	9	0	7	25
NADH-ubiquinone oxidoreductase chain H (EC 1.6.5.3)	67	27	29	0	25	33	0	5	40	20	29	0
NADH-ubiquinone oxidoreductase chain I (EC 1.6.5.3)	0	0	4	0	0	0	0	0	0	0	0	0
NADH-ubiquinone oxidoreductase chain J (EC 1.6.5.3)	0	0	4	28	0	5	0	6	0	0	0	0
NADH-ubiquinone oxidoreductase chain K (EC 1.6.5.3)	0	0	0	0	6	19	0	0	0	0	12	0
NADH-ubiquinone oxidoreductase chain L (EC 1.6.5.3)	0	14	4	31	0	21	0	0	0	0	7	0
NADH-ubiquinone oxidoreductase chain M (EC 1.6.5.3)	17	0	9	0	21	0	0	5	0	0	10	27
NADH-ubiquinone oxidoreductase chain N (EC 1.6.5.3)	0	0	16	0	0	12	0	5	0	0	13	0
ABC transporter involved in cytochrome c biogenesis, ATPase component CcmA	0	0	0	0	0	5	0	0	0	0	0	0
ABC transporter involved in cytochrome c biogenesis, CcmB subunit	0	0	0	0	0	5	0	0	0	0	0	0
Cytochrome c heme lyase subunit CcmF	16	0	0	0	0	0	0	6	17	0	0	0
Cytochrome c heme lyase subunit CcmH	0	0	0	0	8	5	0	0	0	0	0	14
Cytochrome c heme lyase subunit CcmL	0	0	5	0	7	0	0	12	0	0	0	0
Cytochrome c-type biogenesis protein CcdA (DsbD analog)	0	0	0	0	0	0	0	6	0	0	0	0
Cytochrome c-type biogenesis protein CcmC, putative heme lyase for CcmE	35	24	0	27	0	12	0	6	0	0	12	0
Cytochrome c-type biogenesis protein CcmD, interacts with CcmCE	0	0	10	0	0	5	0	11	16	47	23	0
Cytochrome c-type biogenesis protein CcmE, heme chaperone	0	0	0	0	0	12	0	0	0	0	0	0
Cytochrome c-type biogenesis protein CcmG/DsbE, thiol:disulfide oxidoreductase	14	0	0	0	11	30	0	15	28	22	17	0
Cytochrome c-type biogenesis protein Ccs1/ResB	0	0	4	0	0	0	0	0	0	0	0	0
Cytochrome c-type biogenesis protein DsbD, protein-disulfide reductase (EC 1.8.1.8)	0	0	0	0	0	0	0	0	7	0	0	0
Periplasmic thiol:disulfide interchange protein DsbA	0	0	0	0	6	0	0	7	18	0	4	0
Formate dehydrogenase-O, major subunit (EC 1.2.1.2)	0	0	0	0	0	0	15	0	0	0	0	0
Formate hydrogenlyase transcriptional activator	0	15	0	0	0	6	0	0	0	23	5	0
NAD-dependent formate dehydrogenase (EC 1.2.1.2)	0	0	0	0	6	0	0	0	0	0	0	0
tungsten-containing formate dehydrogenase alpha subunit	0	0	5	0	0	0	0	0	0	0	0	0
Cytochrome c oxidase (B(O/a)3-type) chain II (EC 1.9.3.1)	0	0	0	0	0	0	0	0	0	0	5	0
Cytochrome c oxidase subunit CcoN (EC 1.9.3.1)	30	0	15	28	6	10	0	0	8	0	6	0
Cytochrome c oxidase subunit CcoO (EC 1.9.3.1)	0	41	33	0	11	16	0	0	16	0	0	0
Cytochrome c oxidase subunit CcoP (EC 1.9.3.1)	64	142	58	27	41	48	17	15	46	0	11	0
Cytochrome c oxidase subunit CcoQ (EC 1.9.3.1)	0	0	5	0	0	0	0	0	0	0	0	0
Type cbb3 cytochrome oxidase biogenesis protein CcoG, involved in Cu oxidation	0	0	5	0	7	0	0	6	0	0	0	13
membrane c-type cytochrome cy	0	0	0	0	6	0	0	0	0	0	0	0
Octaheme tetrathionate reductase	0	0	0	0	0	6	0	6	0	0	0	0
Cytochrome c-type protein NapC	45	30	28	56	22	6	0	6	9	0	15	41
Adenylylsulfate reductase alpha-subunit (EC 1.8.99.2)	16	15	76	55	20	103	0	0	0	0	16	0
Adenylylsulfate reductase beta-subunit (EC 1.8.99.2)	0	124	80	0	60	182	0	0	16	0	56	0
Anaerobic dimethyl sulfoxide reductase chain A (EC 1.8.99.-)	0	0	0	0	0	0	0	15	15	0	35	14
Arsenate reductase (EC 1.20.4.1)	0	0	0	0	6	0	0	16	8	0	0	0
Flavodoxin reductases (ferredoxin-NADPH reductases) family 1	0	28	9	0	5	15	0	0	10	0	0	0
Heterodisulfide reductase, subunit A	32	54	70	58	78	76	16	15	32	0	55	41
Sulfite reductase alpha subunit (EC 1.8.99.1)	47	42	89	52	35	49	16	39	39	73	210	27
Sulfite reductase beta subunit (EC 1.8.99.1)	125	165	110	206	199	178	138	95	163	202	386	165
Ubiquinol--cytochrome c reductase, cytochrome B subunit (EC 1.10.2.2)	15	0	24	30	0	9	33	11	17	21	27	27
Ubiquinol-cytochrome C reductase iron-sulfur subunit (EC 1.10.2.2)	51	40	17	29	39	18	16	67	73	22	73	53
ubiquinol cytochrome C oxidoreductase, cytochrome C1 subunit	15	15	51	61	34	46	16	83	18	21	37	43
Cytochrome d ubiquinol oxidase subunit I (EC 1.10.3.-)	16	27	6	0	5	18	35	24	42	0	12	79
Cytochrome d ubiquinol oxidase subunit II (EC 1.10.3.-)	182	108	81	144	146	73	87	360	97	655	88	96
Transport ATP-binding protein CydC	0	0	4	0	0	5	0	0	0	0	6	0
Transport ATP-binding protein CydD	0	0	0	0	0	17	0	0	0	0	0	0
ATP synthase A chain (EC 3.6.3.14)	81	14	18	90	30	16	0	14	26	22	37	29
ATP synthase B chain (EC 3.6.3.14)	17	0	4	0	0	5	0	0	0	0	11	14
ATP synthase C chain (EC 3.6.3.14)	17	14	28	0	0	11	0	6	0	0	19	0
ATP synthase alpha chain (EC 3.6.3.14)	16	27	29	29	13	10	0	0	0	22	10	0
ATP synthase beta chain (EC 3.6.3.14)	34	25	10	0	7	4	17	5	11	0	0	0
ATP synthase gamma chain (EC 3.6.3.14)	31	13	13	32	16	0	0	7	19	0	4	0
ATP synthase delta chain (EC 3.6.3.14)	0	0	0	0	0	0	17	0	0	0	13	0
ATP synthase epsilon chain (EC 3.6.3.14)	0	0	0	0	0	0	0	0	0	25	7	0
V-type ATP synthase subunit B (EC 3.6.3.14)	0	12	4	0	0	0	0	6	0	0	0	0
Cytochrome c-552 precursor	0	14	0	0	0	11	0	0	0	0	0	0
Cytochrome c4	67	129	36	0	24	53	0	6	51	22	87	0
Cytochrome c553	261	310	258	146	161	124	122	196	159	90	120	167
Ferredoxin	0	0	4	0	0	0	0	5	9	25	0	0
Ferredoxin, 2Fe-2S	65	28	11	0	13	19	33	11	27	23	4	14
Probable cytochrome c2	31	14	5	0	6	6	0	7	0	48	11	0
Copper metallochaperone, bacterial analog of Cox17 protein	0	0	10	0	14	5	0	6	0	21	13	0
Cytochrome oxidase biogenesis protein Sco1/SenC/PrrC, putative copper metallochaperone	0	0	10	30	0	0	0	0	0	0	0	0
Cytochrome oxidase biogenesis protein Surf1, facilitates heme A insertion	0	0	0	0	0	0	0	0	0	0	6	0
Ferredoxin--NADP(+) reductase (EC 1.18.1.2)	0	0	0	0	6	0	0	0	0	0	0	0
Heme O synthase, protoheme IX farnesyltransferase (EC 2.5.1.-) COX10-CtaB	0	0	0	0	0	0	0	6	0	0	6	0
Type cbb3 cytochrome oxidase biogenesis protein CcoI	0	0	0	0	7	0	0	0	0	0	0	0
5'-nucleotidase (EC 3.1.3.5)	0	0	9	0	26	0	0	0	0	45	11	0
Adenylate kinase (EC 2.7.4.3)	62	59	57	0	18	28	37	11	25	64	39	30
Adenylosuccinate lyase (EC 4.3.2.2)	0	0	3	0	7	14	0	0	0	0	6	0
Adenylosuccinate synthetase (EC 6.3.4.4)	15	0	6	0	7	6	0	0	0	0	0	0
GMP reductase	0	0	0	0	0	0	0	5	0	0	0	0
GMP synthase [glutamine-hydrolyzing] (EC 6.3.5.2)	0	11	0	0	0	0	0	0	0	0	0	0
Guanylate kinase (EC 2.7.4.8)	0	14	4	0	0	0	0	4	8	0	6	0
Hypoxanthine-guanine phosphoribosyltransferase (EC 2.4.2.8)	0	0	9	0	0	0	0	0	15	0	12	0
Inosine-5'-monophosphate dehydrogenase (EC 1.1.1.205)	31	0	13	29	12	0	0	12	19	23	7	0
Inosine-uridine preferring nucleoside hydrolase (EC 3.2.2.1)	0	0	0	0	6	0	0	0	0	0	0	0
Amidophosphoribosyltransferase (EC 2.4.2.14)	17	14	24	0	20	6	17	0	0	0	11	0
Phosphoribosylamine--glycine ligase (EC 6.3.4.13)	0	0	0	0	6	5	0	7	0	21	6	15
Phosphoribosylglycinamide formyltransferase (EC 2.1.2.2)	0	41	9	0	0	0	0	0	0	0	5	0
Phosphoribosylformylglycinamidine synthase, synthetase subunit (EC 6.3.5.3)	0	0	0	0	0	0	0	7	0	0	0	0
Phosphoribosylformylglycinamidine cyclo-ligase (EC 6.3.3.1)	0	0	0	0	0	0	0	4	0	24	0	0
Phosphoribosylaminoimidazole carboxylase catalytic subunit (EC 4.1.1.21)	0	0	12	0	0	0	0	0	0	0	0	0
Phosphoribosylaminoimidazole carboxylase ATPase subunit (EC 4.1.1.21)	16	0	11	0	0	0	0	0	0	0	7	0
Nucleoside triphosphate pyrophosphohydrolase MazG	0	0	16	58	19	18	0	16	27	0	0	10
ADP-ribose pyrophosphatase (EC 3.6.1.13)	0	0	6	0	0	0	0	0	0	0	0	0
Adenosine (5')-pentaphospho-(5'')-adenosine pyrophosphohydrolase (EC 3.6.1.-)	159	130	29	29	57	41	101	77	81	48	20	66
Hypothetical nudix hydrolase YeaB	0	0	0	0	6	0	0	0	0	0	0	0
Thiamin-phosphate pyrophosphorylase-like protein	0	0	0	0	5	10	0	0	0	0	0	0
Dihydropyrimidinase (EC 3.5.2.2)	0	0	4	0	0	0	0	0	0	0	0	0
N-methylhydantoinase (ATP-hydrolyzing) (EC 3.5.2.14)	0	28	0	0	12	0	0	0	9	24	0	14
N-methylhydantoinase B (EC 3.5.2.14)	0	0	0	0	0	0	0	17	0	20	6	0
Ribonucleotide reductase of class Ia (aerobic), alpha subunit (EC 1.17.4.1)	50	0	5	0	0	11	0	17	0	0	16	0
Ribonucleotide reductase of class Ia (aerobic), beta subunit (EC 1.17.4.1)	0	0	5	0	11	5	0	0	0	0	0	0
Ribonucleotide reductase transcriptional regulator NrdR	0	0	4	0	0	9	0	0	0	0	0	13
Aspartate carbamoyltransferase (EC 2.1.3.2)	0	0	0	0	0	0	15	6	0	0	0	0
Aspartate carbamoyltransferase regulatory chain (PyrI)	0	0	0	0	0	0	0	7	0	0	0	0
Carbamoyl-phosphate synthase large chain (EC 6.3.5.5)	0	44	30	0	12	16	0	18	0	0	9	0
Carbamoyl-phosphate synthase small chain (EC 6.3.5.5)	0	0	5	0	0	5	0	6	17	26	7	0
Dihydroorotase (EC 3.5.2.3)	32	12	34	58	19	12	0	11	10	0	17	0
Dihydroorotate dehydrogenase electron transfer subunit (EC 1.3.3.1)	0	0	4	0	18	0	0	0	0	0	0	0
Dihydroorotate dehydrogenase, catalytic subunit (EC 1.3.3.1)	0	0	0	0	0	0	0	0	0	24	0	0
Orotate phosphoribosyltransferase (EC 2.4.2.10)	0	0	20	0	0	21	0	0	0	25	13	0
Orotidine 5'-phosphate decarboxylase (EC 4.1.1.23)	0	0	0	0	0	5	0	0	0	0	0	0
Alkyl hydroperoxide reductase subunit C-like protein	15	13	24	0	0	16	18	13	16	23	45	57
Ferric uptake regulation protein	0	0	5	0	11	5	13	10	8	0	11	14
Ferric uptake regulation protein FUR	0	16	0	30	0	5	51	46	15	21	12	14
Fumarate and nitrate reduction regulatory protein	0	0	0	58	14	0	0	5	7	0	0	0
Hydrogen peroxide-inducible genes activator	0	0	0	0	11	0	16	5	0	22	10	0
Iron-responsive regulator Irr	0	0	5	0	0	0	0	0	0	0	5	0
NnrS protein involved in response to NO	0	0	9	0	6	0	19	0	15	24	6	26
Non-specific DNA-binding protein Dps	0	0	0	0	0	0	0	0	7	0	0	0
Paraquat-inducible protein A	0	28	10	0	0	12	0	0	0	0	6	0
Paraquat-inducible protein B	0	0	5	0	7	10	0	0	0	0	7	0
Rubrerythrin	95	68	42	58	35	27	17	77	26	22	30	27
Superoxide dismutase [Fe] (EC 1.15.1.1)	0	0	0	0	0	0	205	30	17	0	18	13
Transcriptional regulator, Crp/Fnr family	31	82	44	28	36	53	102	96	121	46	131	110
Fe-S oxidoreductase-like protein in Rubrerythrin cluster	0	0	5	61	14	6	0	50	27	0	18	144
Gamma-glutamyltranspeptidase (EC 2.3.2.2)	0	14	10	25	0	0	0	29	0	0	0	0
Glutamate--cysteine ligase (EC 6.3.2.2)	0	0	5	0	7	10	0	5	0	0	4	0
Glutathione synthetase (EC 6.3.2.3)	0	0	0	0	0	0	0	0	8	0	5	0
Similar to 5-oxoprolinase (EC 3.5.2.9) and Methylhydantoinases A, B (EC 3.5.2.14), contradiction in experimental data (see Annotation)	0	0	0	0	0	0	0	0	0	0	6	0
NAD-dependent deacetylase	0	0	0	0	0	0	0	0	0	0	6	0
Nicotinamidase (EC 3.5.1.19)	0	0	0	27	0	0	0	0	0	0	0	0
Glutaredoxin 3	31	0	0	0	5	0	0	11	0	0	5	27
Glutaredoxin	0	0	0	0	6	6	18	0	8	45	12	24
D-tyrosyl-tRNA(Tyr) deacylase	0	13	0	0	0	0	0	0	0	0	0	0
Choline dehydrogenase (EC 1.1.99.1)	0	0	0	0	0	5	0	0	0	0	0	15
Sarcosine oxidase alpha subunit (EC 1.5.3.1)	0	0	0	0	0	0	0	6	0	0	0	0
Universal stress protein family COG0589	0	0	0	0	0	0	0	5	0	0	0	0
Chaperone protein DnaJ	65	0	11	0	7	17	34	17	18	0	4	0
Chaperone protein DnaK	263	275	65	85	58	94	1607	665	943	162	205	272
Heat shock protein GrpE	16	0	19	0	6	5	171	62	50	0	16	13
Heat-inducible transcription repressor HrcA	18	0	0	0	0	13	36	5	8	0	17	30
Nucleoside 5-triphosphatase RdgB (dHAPTP, dITP, XTP-specific) (EC 3.6.1.15)	0	0	0	0	5	0	0	0	0	0	0	0
RNA polymerase sigma factor RpoH	0	0	5	28	13	6	167	99	93	21	31	81
Radical SAM family enzyme, similar to coproporphyrinogen III oxidase, oxygen-independent, clustered with nucleoside-triphosphatase RdgB	0	0	0	0	0	5	0	0	0	0	0	14
Ribonuclease PH (EC 2.7.7.56)	0	0	0	29	5	5	0	0	0	20	0	13
Ribosomal RNA small subunit methyltransferase E (EC 2.1.1.-)	0	0	0	0	8	0	0	0	0	0	0	0
Ribosomal protein L11 methyltransferase (EC 2.1.1.-)	0	0	5	0	7	0	0	0	0	0	0	0
Translation elongation factor LepA	16	0	5	30	0	0	0	11	9	0	6	0
tmRNA-binding protein SmpB	17	0	14	63	41	17	67	137	7	23	0	12
RNA-binding protein Hfq	80	14	23	55	14	5	55	81	0	119	32	68
GTP-binding protein HflX	0	18	4	0	11	0	0	5	0	0	10	29
HflK protein	32	28	31	87	6	19	31	11	27	98	39	14
HflC protein	65	45	83	0	46	50	16	15	65	0	61	41
diguanylate cyclase/phosphodiesterase (GGDEF & EAL domains) with PAS/PAC sensor(s)	0	0	0	0	0	0	0	0	0	0	7	0
ATP-dependent Clp protease proteolytic subunit (EC 3.4.21.92)	0	12	9	0	5	27	0	7	9	0	21	0
ATP-dependent Clp protease ATP-binding subunit ClpX	61	28	29	30	42	30	119	112	127	117	64	218
ATP-dependent Clp protease adaptor protein ClpS	181	165	35	115	44	51	238	105	231	246	119	317
ATP-dependent Clp protease ATP-binding subunit ClpA	16	28	40	32	19	11	145	77	93	67	82	116
ATP-dependent hsl protease ATP-binding subunit HslU	34	0	11	31	5	5	0	5	15	0	29	15
ATP-dependent protease HslV (EC 3.4.25.-)	0	0	5	0	0	0	0	0	8	0	0	0
ClpB protein	204	141	49	84	32	22	1412	655	471	161	71	249
ATP-dependent protease La (EC 3.4.21.53)	34	0	5	0	8	0	86	15	27	0	11	0
ATP-dependent protease La (EC 3.4.21.53) Type I	174	81	20	31	55	22	200	91	172	129	67	41
Outer membrane stress sensor protease DegS	18	13	14	0	7	9	52	53	25	0	28	0
Outer membrane stress sensor protease DegQ, serine protease	15	0	0	0	0	0	0	0	0	0	5	0
Site-specific tyrosine recombinase	0	0	0	0	0	0	0	0	0	0	0	15
Proteasome subunit beta (EC 3.4.25.1), archaeal	0	0	5	0	0	0	0	0	0	0	0	0
Pup ligase PafA, possible component of postulated heterodimer PafA-PafA'	0	0	0	0	0	0	0	0	9	0	0	0
Aminopeptidase YpdF (MP-, MA-, MS-, AP-, NP- specific)	0	0	0	0	0	0	0	5	0	0	0	0
Arginine-tRNA-protein transferase (EC 2.3.2.8)	0	0	0	0	0	0	0	0	9	0	0	0
Leucyl/phenylalanyl-tRNA--protein transferase (EC 2.3.2.6)	0	0	0	0	0	11	0	0	9	0	0	0
Oligopeptidase A (EC 3.4.24.70)	0	12	0	31	17	0	0	0	8	21	18	0
TldE/PmbA protein, part of proposed TldE/TldD proteolytic complex (PMID 12029038)	0	0	11	0	0	11	0	6	0	0	6	0
TldD protein, part of proposed TldE/TldD proteolytic complex (PMID 12029038)	0	0	0	0	6	4	0	10	0	0	0	0
Translation initiation factor 1A	0	0	4	0	0	0	0	0	0	0	0	0
Translation initiation factor 2	32	0	33	0	7	47	16	17	26	46	47	26
LSU ribosomal protein L15e	0	0	0	0	6	0	0	0	0	0	0	0
LSU ribosomal protein L18e	0	0	0	0	6	0	0	0	0	0	0	0
LSU ribosomal protein L37e	0	0	0	0	7	0	0	0	0	0	0	0
LSU ribosomal protein L40e	0	0	5	0	0	0	0	0	0	0	0	0
SSU ribosomal protein S3e (S3p)	0	0	0	0	0	0	0	6	0	0	0	0
SSU ribosomal protein S9e (S4p)	0	0	5	0	0	0	0	0	0	0	0	0
Ribosome modulation factor	0	0	0	0	0	0	18	0	0	0	0	0
Ribosome hibernation protein YhbH	61	14	14	0	6	12	35	22	27	46	7	0
LSU ribosomal protein L1p (L10Ae)	80	43	84	59	25	62	0	5	9	0	33	0
LSU ribosomal protein L2p (L8e)	18	0	111	62	50	72	0	11	0	0	81	0
LSU ribosomal protein L3p (L3e)	33	15	14	0	6	37	0	0	0	0	17	0
LSU ribosomal protein L4p (L1e)	0	15	22	0	18	32	0	0	8	0	10	0
LSU ribosomal protein L5p (L11e)	80	40	107	119	135	139	0	5	0	0	62	26
LSU ribosomal protein L6p (L9e)	18	13	24	0	0	11	0	0	0	0	13	0
LSU ribosomal protein L9p	51	0	44	0	31	47	0	6	25	0	32	0
LSU ribosomal protein L10p (P0)	0	0	84	31	27	19	0	0	9	0	59	0
LSU ribosomal protein L11p (L12e)	46	0	62	0	49	114	0	0	8	0	37	0
LSU ribosomal protein L13p (L13Ae)	0	0	4	0	12	10	0	18	0	92	24	12
LSU ribosomal protein L14p (L23e)	0	0	4	0	0	0	0	0	0	22	7	0
LSU ribosomal protein L15p (L27Ae)	0	0	0	0	0	0	0	0	0	0	7	13
LSU ribosomal protein L16p (L10e)	0	0	9	0	0	5	0	0	0	0	0	0
LSU ribosomal protein L17p	0	0	17	0	0	0	0	0	0	24	0	0
LSU ribosomal protein L18p (L5e)	48	0	26	0	0	5	0	0	0	0	6	0
LSU ribosomal protein L19p	18	13	40	0	23	10	0	0	0	0	24	15
LSU ribosomal protein L20p	0	0	16	0	0	10	0	0	0	0	18	0
LSU ribosomal protein L21p	0	0	0	0	0	5	0	0	0	20	0	13
LSU ribosomal protein L22p (L17e)	0	0	20	0	0	22	0	0	0	0	0	0
LSU ribosomal protein L23p (L23Ae)	15	0	9	0	24	15	0	0	9	0	11	0
LSU ribosomal protein L24p (L26e)	17	15	36	0	6	11	0	0	19	20	13	16
LSU ribosomal protein L25p	0	0	11	0	0	17	18	0	9	22	10	0
LSU ribosomal protein L27p	15	29	20	0	4	20	32	4	7	23	22	0
LSU ribosomal protein L28p	0	29	19	0	6	7	0	0	9	74	24	14
LSU ribosomal protein L29p (L35e)	15	0	30	31	35	34	0	5	8	24	28	0
LSU ribosomal protein L31p	0	13	0	28	12	24	0	0	0	24	40	0
LSU ribosomal protein L32p	0	0	5	0	0	0	0	0	0	24	7	0
LSU ribosomal protein L33p	0	0	9	0	21	0	0	0	0	0	12	0
LSU ribosomal protein L35p	0	0	11	0	0	0	0	0	0	0	0	0
LSU ribosomal protein L36p	65	0	74	0	47	47	0	0	0	22	31	0
programmed frameshift-containing	0	16	0	0	0	0	0	0	0	0	0	0
Peptide chain release factor 2	0	16	27	0	39	15	0	7	19	0	23	0
Translation elongation factor P	0	0	5	0	5	0	0	7	9	0	10	0
Translation elongation factor 1 alpha-related protein	0	0	4	0	0	0	0	0	0	0	0	0
Ribosomal-protein-S18p-alanine acetyltransferase (EC 2.3.1.-)	0	0	0	29	8	0	0	0	0	0	0	0
Inactive homolog of metal-dependent proteases, putative molecular chaperone	0	0	0	0	0	6	0	0	0	0	0	0
16S rRNA processing protein RimM	17	44	30	0	11	47	16	0	41	66	40	29
tRNA (Guanine37-N1) -methyltransferase (EC 2.1.1.31)	0	0	18	0	6	27	0	11	9	0	18	0
Ribosomal large subunit pseudouridine synthase C (EC 4.2.1.70)	17	0	4	0	0	5	0	6	0	0	6	0
Ribosomal large subunit pseudouridine synthase D (EC 4.2.1.70)	0	12	14	0	6	9	15	18	15	0	11	15
LSU m5C1962 methyltransferase RlmI	0	0	5	0	0	0	0	0	10	0	0	0
Dimethyladenosine transferase (EC 2.1.1.-)	0	0	5	0	0	4	0	0	0	0	0	0
Glutaminyl-tRNA synthetase (EC 6.1.1.18)	15	15	10	0	11	0	0	0	0	0	12	0
Glutamyl-tRNA synthetase (EC 6.1.1.17)	0	15	0	27	0	0	0	5	0	0	0	14
COG0536: GTP-binding protein Obg	0	0	9	0	13	6	0	15	0	19	6	0
GTP-binding and nucleic acid-binding protein YchF	16	0	5	0	0	0	34	5	0	0	0	15
GTP-binding protein EngA	0	15	5	0	0	0	0	0	0	0	11	0
GTP-binding protein EngB	16	0	0	0	0	0	0	6	8	0	0	0
GTP-binding protein Era	14	27	13	59	47	36	16	5	0	0	0	14
GTP-binding protein TypA/BipA	0	0	22	0	6	0	0	0	0	0	6	14
GTPase and tRNA-U34 5-formylation enzyme TrmE	0	0	0	0	6	6	0	0	0	0	0	0
Signal recognition particle receptor protein FtsY (=alpha subunit) (TC 3.A.5.1.1)	0	13	0	0	6	5	0	0	0	0	0	0
Signal recognition particle, subunit Ffh SRP54 (TC 3.A.5.1.1)	15	15	11	0	6	6	15	25	17	24	0	16
Translation elongation factor G	61	51	64	0	24	58	0	5	39	66	128	0
Translation elongation factor Tu	74	15	53	30	46	79	48	4	23	44	92	55
SSU ribosomal protein S1p	0	12	58	86	42	46	34	56	93	24	111	95
SSU ribosomal protein S2p (SAe)	0	16	10	29	18	19	0	10	17	0	19	0
SSU ribosomal protein S3p (S3e)	0	0	26	29	6	0	0	0	9	23	17	0
SSU ribosomal protein S4p (S9e)	0	0	14	0	6	17	0	4	0	0	30	0
SSU ribosomal protein S5p (S2e)	0	0	0	0	0	0	0	0	0	0	5	0
SSU ribosomal protein S6p	0	0	15	29	35	31	0	11	8	0	44	29
SSU ribosomal protein S7p (S5e)	0	0	9	0	6	0	0	0	0	0	0	0
SSU ribosomal protein S8p (S15Ae)	0	0	10	0	0	20	0	11	0	44	52	12
SSU ribosomal protein S9p (S16e)	0	0	19	34	11	33	0	26	9	0	30	0
SSU ribosomal protein S10p (S20e)	0	15	4	0	8	6	0	0	0	0	31	16
SSU ribosomal protein S11p (S14e)	0	0	5	0	0	0	0	0	0	0	0	0
SSU ribosomal protein S12p (S23e)	0	0	5	0	0	0	0	0	0	0	6	13
SSU ribosomal protein S13p (S18e)	0	0	8	0	6	10	0	5	0	0	16	0
SSU ribosomal protein S14p (S29e)	0	0	18	0	0	11	0	0	14	0	5	0
SSU ribosomal protein S15p (S13e)	0	28	25	0	0	6	17	11	9	24	21	0
SSU ribosomal protein S16p	0	0	0	0	13	11	0	5	0	46	6	12
SSU ribosomal protein S17p (S11e)	0	0	6	0	0	6	0	0	0	0	0	0
SSU ribosomal protein S18p	0	0	0	0	0	12	0	0	9	0	5	0
SSU ribosomal protein S19p (S15e)	36	0	10	0	16	37	0	0	0	0	5	0
SSU ribosomal protein S20p	0	25	0	0	5	20	0	0	8	21	29	0
SSU ribosomal protein S21p	0	0	4	0	0	5	0	0	0	0	0	0
Aspartyl-tRNA synthetase (EC 6.1.1.12)	0	0	0	0	0	5	0	0	0	0	0	0
Thiol:disulfide interchange protein DsbC	0	0	15	0	0	0	0	0	7	0	0	0
DnaJ-class molecular chaperone CbpA	78	28	10	88	24	37	86	53	42	89	32	28
Chaperone protein HscA	0	0	30	0	0	4	17	0	9	0	43	0
Chaperone protein HscB	0	0	4	0	0	0	0	0	9	0	23	0
Chaperone protein HtpG	0	0	5	0	7	15	17	0	25	0	16	15
Peptidyl-prolyl cis-trans isomerase ppiB (EC 5.2.1.8)	0	14	0	0	0	6	0	0	9	0	0	0
Peptidyl-prolyl cis-trans isomerase ppiD (EC 5.2.1.8)	16	15	34	84	13	50	49	6	23	48	32	56
Survival protein SurA precursor (Peptidyl-prolyl cis-trans isomerase SurA) (EC 5.2.1.8)	15	14	16	0	33	5	0	10	0	0	0	0
FKBP-type peptidyl-prolyl cis-trans isomerase SlyD (EC 5.2.1.8)	0	0	4	0	0	0	0	0	0	0	0	0
FKBP-type peptidyl-prolyl cis-trans isomerase FkpA precursor (EC 5.2.1.8)	0	0	5	0	0	0	0	0	0	0	0	0
FKBP-type peptidyl-prolyl cis-trans isomerase fklB (EC 5.2.1.8)	0	25	13	0	17	10	0	7	0	0	0	0
Foldase protein PrsA precursor (EC 5.2.1.8)	34	29	30	30	12	45	0	11	33	24	10	0
Heat shock protein 60 family chaperone GroEL	65	14	36	0	10	42	99	50	102	21	71	13
Heat shock protein 60 family co-chaperone GroES	75	55	40	0	6	32	98	11	234	45	79	101
Lipoprotein signal peptidase (EC 3.4.23.36)	0	0	5	0	0	5	0	0	0	0	0	0
Ribosomal protein S12p Asp88 (E. coli) methylthiotransferase	0	0	5	0	0	0	0	0	0	0	4	0
tRNA-i(6)A37 methylthiotransferase	0	13	10	0	0	6	16	41	9	24	0	143
intein-containing	0	0	5	0	0	0	0	0	0	0	7	0
Thioredoxin	67	24	42	88	51	91	122	118	214	165	51	184
Thioredoxin reductase (EC 1.8.1.9)	0	0	30	0	32	14	16	0	8	0	16	0
Selenide,water dikinase (EC 2.7.9.3)	0	0	0	0	0	7	0	10	0	0	5	0
Selenophosphate-dependent tRNA 2-selenouridine synthase	0	0	4	0	7	13	0	7	7	0	6	25
selenocysteine-containing	0	0	0	0	0	0	0	0	0	0	6	0
3',5'-cyclic-nucleotide phosphodiesterase (EC 3.1.4.17)	0	0	0	0	6	5	0	0	0	0	0	0
Adenylate cyclase (EC 4.6.1.1)	0	0	0	0	5	0	0	0	0	0	0	0
Cyclic AMP receptor protein	0	0	0	0	6	0	0	0	0	0	0	0
Predicted signal-transduction protein containing cAMP-binding and CBS domains	0	0	0	0	6	6	0	0	0	0	0	0
cAMP-binding proteins - catabolite gene activator and regulatory subunit of cAMP-dependent protein kinases	0	0	5	0	0	0	0	0	0	0	0	0
LrgA-associated membrane protein LrgB	0	0	4	0	0	0	0	0	0	0	29	0
RelE antibacterial toxin protein	0	0	0	0	6	0	0	0	0	0	0	0
S-adenosylmethionine synthetase (EC 2.5.1.6)	31	0	13	0	16	12	0	12	0	0	18	0
BarA-associated response regulator UvrY (= GacA = SirA)	0	0	5	0	0	0	0	0	0	0	0	0
GTP pyrophosphokinase (EC 2.7.6.5), (p)ppGpp synthetase I	0	14	19	0	6	5	0	22	8	24	6	28
GTP pyrophosphokinase (EC 2.7.6.5), (p)ppGpp synthetase II	0	0	14	0	12	5	16	16	23	43	11	0
Cys regulon transcriptional activator CysB	0	0	0	0	0	0	0	0	0	22	6	0
Signal transduction histidine kinase CheA (EC 2.7.3.-)	0	0	0	0	7	5	0	6	18	0	0	12
Chemotaxis regulator - transmits chemoreceptor signals to flagelllar motor components CheY	0	0	12	0	6	11	0	0	0	0	0	0
Membrane-associated zinc metalloprotease	16	14	4	0	36	35	0	0	7	0	18	10
Glycine cleavage system transcriptional antiactivator GcvR	0	0	0	0	0	0	17	0	0	0	0	0
Putative sensor-like histidine kinase YfhK	0	0	0	0	6	0	0	0	7	0	6	0
Two-component system response regulator QseB	0	27	0	0	0	0	0	0	0	0	0	0
Glucose-1-phosphate thymidylyltransferase (EC 2.7.7.24)	0	0	0	0	10	12	0	4	0	0	0	13
dTDP-glucose 4,6-dehydratase (EC 4.2.1.46)	33	0	21	0	9	4	0	11	9	22	11	0
dTDP-4-dehydrorhamnose 3,5-epimerase (EC 5.1.3.13)	0	0	6	0	0	0	0	0	0	0	0	0
dTDP-4-dehydrorhamnose reductase (EC 1.1.1.133)	17	13	0	0	0	0	0	0	0	24	0	0
dTDP-Rha:A-D-GlcNAc-diphosphoryl polyprenol, A-3-L-rhamnosyl transferase WbbL	0	0	0	0	6	0	0	0	0	0	5	0
Phosphoheptose isomerase (EC 5.3.1.-)	0	0	0	0	0	6	0	0	0	0	0	0
Glucosamine--fructose-6-phosphate aminotransferase [isomerizing] (EC 2.6.1.16)	0	14	6	0	11	12	0	0	0	0	10	15
N-acetylneuraminate synthase (EC 2.5.1.56)	0	0	0	0	6	0	0	0	0	0	0	0
Phosphoglucosamine mutase (EC 5.4.2.10)	14	13	5	0	36	18	0	0	9	0	15	0
UDP-N-acetylglucosamine 2-epimerase (EC 5.1.3.14)	0	14	5	0	6	0	0	0	0	0	0	0
Teichoic acid export ATP-binding protein TagH (EC 3.6.3.40)	16	0	17	0	13	4	0	0	0	0	0	0
capsular polysaccharide biosynthesis protein	0	0	0	0	0	0	0	0	0	0	0	14
Capsular polysaccharide synthesis enzyme Cap5K	0	0	0	0	7	0	0	0	0	0	0	0
Capsular polysaccharide synthesis enzyme Cap8F	18	0	0	0	0	0	0	0	0	0	0	0
Adenylylsulfate kinase (EC 2.7.1.25)	15	14	4	0	6	5	0	11	0	0	0	0
Colanic acid biosynthsis UDP-glucose lipid carrier transferase WcaJ	16	0	0	0	0	0	17	0	0	0	0	0
Lipopolysaccharide biosynthesis protein WzxC	0	0	0	0	0	0	0	0	0	0	6	0
D-glycero-beta-D-manno-heptose 7-phosphate kinase	0	0	0	0	12	22	0	6	0	0	0	13
Lipopolysaccharide heptosyltransferase I (EC 2.4.1.-)	0	0	0	0	0	7	0	0	0	0	0	0
ADP-heptose--lipooligosaccharide heptosyltransferase II (EC 2.4.1.-)	0	0	5	0	6	0	0	0	0	0	0	0
Lipopolysaccharide core biosynthesis protein WaaP (EC 2.7.-.-), heptosyl-I-kinase	0	0	0	0	0	5	0	0	0	0	4	0
Beta-1,4-galactosyltransferase	0	0	0	0	0	8	0	0	0	0	0	0
Tetraacyldisaccharide 4'-kinase (EC 2.7.1.130)	0	0	13	0	0	18	0	4	0	23	6	0
Sensor protein PhoQ (EC 2.7.13.3)	0	0	4	0	5	9	0	0	0	0	0	0
Transcriptional regulatory protein PhoP	0	0	0	0	0	0	0	0	0	20	5	0
UDP-glucose dehydrogenase (EC 1.1.1.22)	0	0	4	58	7	20	0	23	17	42	5	0
UDP-4-amino-4-deoxy-L-arabinose--oxoglutarate aminotransferase (EC 2.6.1.-)	0	0	5	0	0	0	0	0	0	0	0	0
2-Keto-3-deoxy-D-manno-octulosonate-8-phosphate synthase (EC 2.5.1.55)	13	12	10	0	5	12	0	5	0	0	6	0
3-deoxy-D-manno-octulosonate 8-phosphate phosphatase (EC 3.1.3.45)	0	0	0	0	6	0	0	6	0	0	0	0
Arabinose 5-phosphate isomerase (EC 5.3.1.13)	0	14	0	31	0	0	0	5	0	0	0	0
Lipid A biosynthesis (KDO) 2-(lauroyl)-lipid IVA acyltransferase (EC 2.3.1.-)	0	0	5	0	0	5	0	0	0	0	0	0
Lipid A biosynthesis lauroyl acyltransferase (EC 2.3.1.-)	0	0	0	0	19	4	0	11	0	48	12	37
Lipid-A-disaccharide synthase (EC 2.4.1.182)	0	0	5	0	5	0	0	6	10	0	12	0
Lipopolysaccharide ABC transporter, ATP-binding protein LptB	0	0	0	0	0	7	0	0	0	0	0	0
LptA, protein essential for LPS transport across the periplasm	15	0	0	0	0	4	0	0	0	0	0	0
Predicted hydrolase of the metallo-beta-lactamase superfamily, clustered with KDO2-Lipid A biosynthesis genes	0	0	6	0	0	0	0	0	0	0	0	0
UDP-2,3-diacylglucosamine hydrolase (EC 3.6.1.-)	0	0	0	32	6	0	0	0	0	0	0	0
UDP-3-O-[3-hydroxymyristoyl] N-acetylglucosamine deacetylase (EC 3.5.1.-)	0	14	0	0	0	6	0	0	0	22	0	14
UDP-3-O-[3-hydroxymyristoyl] glucosamine N-acyltransferase (EC 2.3.1.-)	0	0	4	0	6	0	0	6	27	25	16	0
ATPase YjeE, predicted to have essential role in cell wall biosynthesis	0	0	0	0	6	4	0	6	0	0	0	0
COG3178: Predicted phosphotransferase related to Ser/Thr protein kinases	15	16	4	29	15	16	0	5	0	0	19	13
YjeF protein, function unknown	0	27	9	0	6	0	0	5	0	0	0	0
2-C-methyl-D-erythritol 4-phosphate cytidylyltransferase (EC 2.7.7.60)	0	0	10	0	6	0	0	0	0	0	0	0
UDP-N-acetylenolpyruvoylglucosamine reductase (EC 1.1.1.158)	14	0	14	0	7	6	0	4	0	0	5	0
UDP-N-acetylglucosamine 1-carboxyvinyltransferase (EC 2.5.1.7)	0	13	20	0	11	25	0	6	0	22	0	0
Acyl carrier protein	0	0	5	0	7	0	0	0	0	0	11	0
Malonyl CoA-acyl carrier protein transacylase (EC 2.3.1.39)	0	0	9	29	6	5	0	0	0	0	6	0
3-oxoacyl-[acyl-carrier-protein] synthase, KASII (EC 2.3.1.41)	0	0	0	0	7	5	0	0	0	0	0	0
3-oxoacyl-[acyl-carrier protein] reductase (EC 1.1.1.100)	17	15	20	0	19	33	0	11	9	22	16	11
Enoyl-[acyl-carrier-protein] reductase [NADH] (EC 1.3.1.9)	0	0	0	0	0	6	0	6	9	24	0	0
acyl-CoA synthetase	0	0	0	0	7	0	0	0	0	0	0	0
Cell division protein FtsI [Peptidoglycan synthetase] (EC 2.4.1.129)	0	14	5	0	0	10	16	5	9	0	0	13
D-alanine--D-alanine ligase (EC 6.3.2.4)	0	0	0	0	0	0	0	0	0	0	0	14
D-alanyl-D-alanine carboxypeptidase (EC 3.4.16.4)	30	0	0	0	0	0	0	0	0	0	0	0
Glutamine synthetase type I (EC 6.3.1.2)	15	14	27	0	23	40	0	0	0	23	19	15
Membrane-bound lytic murein transglycosylase B precursor (EC 3.2.1.-)	0	0	0	0	0	0	0	0	0	0	5	0
Multimodular transpeptidase-transglycosylase (EC 2.4.1.129) (EC 3.4.-.-)	33	0	10	0	13	5	16	6	19	0	12	0
Penicillin-binding protein 2 (PBP-2)	0	17	0	0	0	22	0	0	0	0	6	0
Phospho-N-acetylmuramoyl-pentapeptide-transferase (EC 2.7.8.13)	0	13	16	30	13	36	0	5	19	0	0	0
Rod shape-determining protein RodA	0	0	0	0	6	0	0	0	0	0	0	0
UDP-N-acetylglucosamine--N-acetylmuramyl-(pentapeptide) pyrophosphoryl-undecaprenol N-acetylglucosamine transferase (EC 2.4.1.227)	0	0	18	0	0	0	0	0	0	47	5	13
UDP-N-acetylmuramate--alanine ligase (EC 6.3.2.8)	0	0	23	0	14	6	0	0	0	0	0	0
UDP-N-acetylmuramoylalanine--D-glutamate ligase (EC 6.3.2.9)	0	0	5	0	5	5	0	0	0	0	5	0
UDP-N-acetylmuramoylalanyl-D-glutamate--2,6-diaminopimelate ligase (EC 6.3.2.13)	0	43	10	0	6	10	0	4	0	24	0	13
O-succinylbenzoate-CoA synthase (EC 4.2.1.-)	0	0	6	0	0	0	0	0	0	0	0	0
Serine acetyltransferase (EC 2.3.1.30)	0	13	11	28	11	38	0	51	38	0	37	72
UPF0246 protein YaaA	0	0	0	0	0	0	0	0	7	0	7	0
Lipid A export ATP-binding/permease protein MsbA	0	15	6	0	5	0	0	0	0	22	5	0
Na+/H+ antiporter	17	0	5	28	11	5	0	51	0	0	10	13
Proposed peptidoglycan lipid II flippase MurJ	0	0	4	0	6	0	0	0	0	0	0	0
Protein of unknown function DUF81	0	17	0	30	7	11	0	0	0	0	0	0
Proton/glutamate symport protein	0	0	4	0	0	0	0	0	0	0	0	0
Putative permease PerM (= YfgO)	0	0	0	0	5	0	0	0	0	0	8	0
Sodium/glutamate symport protein	0	0	0	0	0	0	0	0	8	0	0	0
Transcription accessory protein (S1 RNA-binding domain)	0	0	0	0	13	0	0	6	0	23	0	0
Putative stomatin/prohibitin-family membrane protease subunit YbbK	0	13	5	30	0	5	0	12	0	25	0	0
Putative membrane-bound ClpP-class protease associated with aq_911	0	0	0	0	0	0	0	0	0	0	12	0
photosystem II protein D1 (PsbA)	0	0	5	0	0	0	0	0	0	0	0	0
photosystem I assembly related protein Ycf3	18	0	0	0	0	0	0	0	0	0	0	0
Protein with similarity to RtcB	0	0	0	0	0	0	0	5	0	0	0	0
Iron-sulfur cluster assembly scaffold protein IscU	0	16	0	0	0	0	18	0	16	0	5	0
Cold-shock DEAD-box protein A	0	0	9	0	15	37	0	0	0	0	12	16
ATP-dependent RNA helicase RhlB	0	13	0	0	29	11	0	5	0	0	23	13
ATP-dependent RNA helicase RhlE	49	0	18	0	7	0	0	0	0	0	31	0
Ribonuclease HI (EC 3.1.26.4)	0	0	16	0	12	0	0	6	0	0	5	0
Ribonuclease HII (EC 3.1.26.4)	0	29	19	0	6	7	0	6	17	0	0	0
Poly(A) polymerase (EC 2.7.7.19)	0	0	5	0	6	0	0	6	0	0	6	15
Polyribonucleotide nucleotidyltransferase (EC 2.7.7.8)	49	0	17	0	18	4	0	5	0	0	11	0
Ribonuclease III (EC 3.1.26.3)	0	0	9	0	14	9	16	0	10	24	0	0
3'-to-5' exoribonuclease RNase R	0	0	0	0	11	6	34	12	0	0	7	0
Cytoplasmic axial filament protein CafA and Ribonuclease G (EC 3.1.4.-)	17	17	7	0	0	4	34	38	26	0	6	39
Ribonuclease E inhibitor RraA	0	0	0	0	0	0	16	0	0	0	0	0
tRNA-intron endonuclease (EC 3.1.27.9)	0	0	0	0	0	0	0	6	0	0	0	0
Ribonuclease D (EC 3.1.26.3)	0	0	0	0	0	0	0	0	0	0	5	0
Ribonuclease P protein component (EC 3.1.26.5)	0	0	0	0	0	0	0	0	0	0	17	0
Ribonuclease T (EC 3.1.13.-)	0	0	0	0	0	6	0	6	8	0	0	0
tRNA delta(2)-isopentenylpyrophosphate transferase (EC 2.5.1.8)	0	0	0	0	5	5	0	0	0	0	0	0
tRNA pseudouridine 13 synthase (EC 4.2.1.-)	0	0	5	0	0	0	0	12	7	0	8	0
tRNA pseudouridine 55 synthase (EC 4.2.1.70)	0	0	0	32	0	5	0	0	0	0	0	0
tRNA pseudouridine synthase B (EC 4.2.1.70)	0	0	10	0	0	23	0	0	9	0	0	0
tRNA(Ile)-lysidine synthetase	0	41	23	93	10	31	16	12	0	45	11	0
GTP cyclohydrolase I (EC 3.5.4.16) type 1	0	0	0	28	9	11	0	14	19	0	11	14
GTP cyclohydrolase I (EC 3.5.4.16) type 2	0	0	0	0	5	6	0	0	0	22	0	0
NADPH dependent preQ0 reductase	17	0	0	0	0	0	0	0	9	0	0	0
Peptidyl-prolyl cis-trans isomerase (EC 5.2.1.8)	0	14	0	0	17	50	0	6	8	0	4	0
Permease of the drug/metabolite transporter (DMT) superfamily	0	0	0	0	0	4	0	0	0	0	0	0
Queuosine Biosynthesis QueC ATPase	16	28	12	0	7	4	0	4	7	0	0	0
Queuosine Biosynthesis QueE Radical SAM	30	0	5	0	19	32	0	0	10	0	5	0
S-adenosylmethionine:tRNA ribosyltransferase-isomerase (EC 5.-.-.-)	0	0	0	0	0	0	0	0	9	0	0	0
tRNA-guanine transglycosylase (EC 2.4.2.29)	16	15	13	29	14	28	0	29	35	0	30	0
Retron-type reverse transcriptase	230	536	266	353	310	398	317	343	381	658	423	696
Iron-sulfur cluster regulator IscR	0	0	6	0	13	13	0	73	73	96	169	77
RNA polymerase sigma factor RpoD	29	70	29	89	41	16	286	153	94	66	12	344
DNA-directed RNA polymerase subunit B (EC 2.7.7.6)	0	0	6	0	0	0	0	6	0	0	0	0
DNA-directed RNA polymerase subunit E''	0	0	5	0	6	0	0	0	0	0	0	0
TATA-box binding protein	0	0	5	0	0	0	0	0	0	0	0	0
Transcription initiation factor B	0	0	6	0	0	0	0	0	0	0	0	0
RNA polymerase sigma factor RpoE	90	29	8	0	41	15	17	21	9	46	18	38
Sigma factor RpoE negative regulatory protein RseA	0	0	0	0	0	4	0	0	0	0	0	0
Sigma factor RpoE negative regulatory protein RseB precursor	0	0	0	0	6	0	0	0	0	0	0	0
Sigma factor RpoE regulatory protein RseC	0	0	0	0	0	0	0	0	10	0	0	0
Serine protease precursor MucD/AlgY associated with sigma factor RpoE	15	0	17	0	23	21	0	5	8	0	16	28
RNA polymerase sigma-54 factor RpoN	112	0	16	90	65	14	197	83	33	20	0	78
RNA polymerase sigma factor RpoS	18	0	0	0	0	6	0	0	0	0	0	0
RNA polymerase sigma factor for flagellar operon	0	14	0	0	0	0	0	0	0	0	5	0
RNA polymerase sigma-70 factor	0	0	0	0	0	0	16	0	0	0	0	12
Transcription elongation factor GreA	0	0	5	28	5	6	36	5	9	0	6	14
Transcription elongation factor GreB	0	0	0	0	0	5	0	0	8	0	0	0
Transcription termination factor Rho	16	12	29	0	6	48	0	11	10	0	5	0
COG0779: clustered with transcription termination protein NusA	0	0	0	0	0	5	0	0	0	0	7	0
Transcription termination protein NusA	16	0	12	0	0	6	33	34	20	0	19	13
Transcription termination protein NusB	0	0	0	0	0	5	0	0	8	0	18	0
Transcription antitermination protein NusG	0	0	0	0	0	11	0	0	0	0	0	0
Transcription-repair coupling factor	0	0	0	0	0	0	0	0	0	0	7	0
DNA-directed RNA polymerase beta' subunit (EC 2.7.7.6)	64	41	89	59	18	57	0	5	0	47	30	0
DNA-directed RNA polymerase beta subunit (EC 2.7.7.6)	33	28	39	0	13	32	0	11	16	0	10	0
DNA-directed RNA polymerase alpha subunit (EC 2.7.7.6)	31	0	9	32	6	17	0	0	8	0	16	14
DNA-directed RNA polymerase omega subunit (EC 2.7.7.6)	0	0	0	0	0	0	0	6	0	0	0	0
Long-chain-fatty-acid--CoA ligase (EC 6.2.1.3)	0	0	13	0	6	5	33	53	43	45	11	106
Phenylpropionate dioxygenase and related ring-hydroxylating dioxygenases, large terminal subunit	0	0	6	0	6	0	0	0	0	0	0	0
biphenyl-2,3-diol 1,2-dioxygenase III-related protein	35	0	9	59	6	0	0	8	0	0	0	11
2-polyprenylphenol hydroxylase and related flavodoxin oxidoreductases	0	0	0	0	0	5	0	6	0	23	16	0
3-oxoadipate enol-lactone hydrolase/4-carboxymuconolactone decarboxylase	0	0	16	0	4	0	0	0	0	21	0	0
Cell division protein FtsK	0	0	14	0	6	11	19	0	0	23	18	27
Peptide deformylase (EC 3.5.1.88)	0	51	4	29	0	7	20	22	0	45	7	0
Trk system potassium uptake protein TrkA	0	0	0	30	0	5	0	6	0	47	0	12
Ribosome-binding factor A	0	0	5	0	7	11	0	0	0	0	0	13
Peptide chain release factor 1	0	0	13	0	6	6	0	5	0	0	0	15
Twin-arginine translocation protein TatC	0	0	0	0	6	0	0	4	0	0	0	0
Twin-arginine translocation protein TatA	0	29	20	0	14	11	0	52	70	0	34	138
Cell division protein BolA	16	15	0	0	6	10	32	111	59	88	78	14
Cell division protein FtsA	0	0	42	57	61	15	0	11	18	0	6	29
Cell division protein FtsH (EC 3.4.24.-)	15	30	74	175	44	53	165	157	167	168	126	223
Cell division protein FtsJ	0	0	6	0	5	24	0	10	8	0	0	0
Cell division protein FtsL	0	0	4	0	0	0	0	0	0	0	11	0
Cell division protein FtsQ	33	29	11	29	6	6	0	13	0	23	6	16
Cell division protein FtsW	0	0	10	0	0	5	0	4	0	0	6	0
Cell division protein FtsX	0	0	0	0	5	5	0	0	0	0	6	0
Cell division protein FtsZ (EC 3.4.24.-)	0	0	9	0	0	5	18	11	9	0	5	14
Cell division protein MraZ	15	13	4	0	0	6	35	0	8	0	5	43
Cell division topological specificity factor MinE	0	0	0	0	0	0	0	6	0	0	0	0
Cell division transporter, ATP-binding protein FtsE (TC 3.A.5.1.1)	0	0	15	0	0	0	0	0	0	0	0	0
Cell division trigger factor (EC 5.2.1.8)	17	14	0	0	0	23	0	6	8	69	38	0
Chromosome partitioning protein ParA	101	14	21	0	19	16	51	35	19	25	18	40
Rod shape-determining protein MreB	0	14	0	0	13	10	0	6	9	20	6	0
Septum site-determining protein MinC	0	0	0	0	0	0	0	6	0	0	0	0
Phosphate starvation-inducible ATPase PhoH with RNA binding motif	0	0	0	0	0	5	0	0	0	0	0	0
LysR family transcriptional regulator YeiE	0	13	15	32	18	5	18	6	16	47	30	27
Protein YaiI	0	0	0	0	0	0	0	6	0	23	0	0
DNA recombination-dependent growth factor C	16	0	5	0	7	28	16	0	0	0	0	0
DNA topoisomerase I (EC 5.99.1.2)	0	13	11	0	20	5	0	0	9	0	0	0
Helicase PriA essential for oriC/DnaA-independent DNA replication	14	15	5	0	6	6	0	6	0	0	0	0
Methionyl-tRNA formyltransferase (EC 2.1.2.9)	0	0	0	0	0	12	0	10	7	0	0	0
Protein of unknown function Smg	16	0	6	0	6	0	18	6	0	0	0	0
Ribosomal RNA small subunit methyltransferase B (EC 2.1.1.-)	0	0	5	31	0	0	0	5	0	0	0	0
Rossmann fold nucleotide-binding protein Smf possibly involved in DNA uptake	0	0	0	0	0	0	0	0	0	0	0	15
Uncharacterized protein with LysM domain, COG1652	0	0	0	0	0	6	0	0	8	0	6	0
Alkylphosphonate utilization operon protein PhnA	0	0	0	0	7	0	0	0	0	0	0	0
Phosphate ABC transporter, periplasmic phosphate-binding protein PstS (TC 3.A.1.7.1)	0	0	0	0	7	0	0	0	0	0	6	0
Phosphate transport system regulatory protein PhoU	0	0	0	0	11	0	15	0	0	24	6	0
1-acyl-sn-glycerol-3-phosphate acyltransferase (EC 2.3.1.51)	0	0	0	0	0	10	0	0	0	0	0	0
Alkaline phosphatase (EC 3.1.3.1)	0	0	4	0	0	0	0	0	0	0	0	0
Apolipoprotein N-acyltransferase (EC 2.3.1.-)	0	0	0	0	5	0	0	0	0	0	0	0
Exopolyphosphatase (EC 3.6.1.11)	0	0	0	0	0	0	0	0	14	0	0	0
FIG000233: metal-dependent hydrolase	0	0	5	0	0	17	0	0	0	0	0	0
Inorganic pyrophosphatase (EC 3.6.1.1)	16	0	5	0	6	5	0	0	0	0	11	0
NAD(P) transhydrogenase alpha subunit (EC 1.6.1.2)	15	14	10	0	12	0	0	10	8	24	0	0
NAD(P) transhydrogenase subunit beta (EC 1.6.1.2)	0	0	0	0	0	0	0	6	0	0	0	0
Na/Pi cotransporter II-related protein	0	0	0	0	0	5	0	0	0	0	0	0
Phosphate starvation-inducible protein PhoH, predicted ATPase	0	0	0	0	0	0	0	0	9	0	0	0
Probable low-affinity inorganic phosphate transporter	43	0	5	0	0	11	0	21	8	21	13	13
Pyrophosphate-energized proton pump (EC 3.6.1.1)	0	58	24	87	47	88	17	5	10	0	23	15
Soluble pyridine nucleotide transhydrogenase (EC 1.6.1.1)	0	0	5	0	5	0	0	5	0	0	5	0
Arylsulfatase (EC 3.1.6.1)	0	0	0	0	6	7	0	5	17	0	6	13
Quinolinate synthetase (EC 4.1.99.-)	0	0	0	0	0	0	0	10	0	0	0	0
Anthranilate phosphoribosyltransferase (EC 2.4.2.18)	0	0	5	0	5	10	0	6	0	0	0	0
Phosphoribosylanthranilate isomerase (EC 5.3.1.24)	0	0	0	28	0	9	0	0	10	0	6	0
Tryptophan synthase beta chain (EC 4.2.1.20)	17	0	10	0	6	14	0	0	0	0	15	0
Indole-3-glycerol phosphate synthase (EC 4.1.1.48)	0	27	4	0	7	0	0	0	8	0	0	0
Biosynthetic Aromatic amino acid aminotransferase beta (EC 2.6.1.57)	0	0	5	0	0	6	0	5	0	0	0	0
Aminodeoxychorismate lyase (EC 4.1.3.38)	0	0	0	0	0	5	0	0	0	23	0	0
Dihydrolipoamide dehydrogenase of branched-chain alpha-keto acid dehydrogenase (EC 1.8.1.4)	0	0	0	0	0	0	0	5	0	0	0	0
Acyl-CoA dehydrogenase, short-chain specific (EC 1.3.99.2)	0	0	0	0	0	5	0	5	0	0	0	0
Isovaleryl-CoA dehydrogenase (EC 1.3.99.10)	0	0	0	0	7	0	0	0	0	0	0	0
2-isopropylmalate synthase (EC 2.3.3.13)	0	0	0	0	0	21	0	0	0	0	21	0
3-isopropylmalate dehydratase large subunit (EC 4.2.1.33)	17	14	10	0	6	5	13	36	32	0	10	0
3-isopropylmalate dehydratase small subunit (EC 4.2.1.33)	0	13	10	0	0	0	0	5	0	0	5	0
Threonine dehydratase (EC 4.3.1.19)	0	0	0	0	6	0	0	5	7	0	0	0
Threonine dehydratase biosynthetic (EC 4.3.1.19)	0	0	0	0	12	0	0	10	0	0	7	0
Ketol-acid reductoisomerase (EC 1.1.1.86)	47	0	14	0	34	23	0	10	15	69	42	28
Dihydroxy-acid dehydratase (EC 4.2.1.9)	0	0	5	0	0	0	0	17	0	0	5	0
ATP phosphoribosyltransferase regulatory subunit (EC 2.4.2.17)	0	0	0	0	7	6	0	0	0	0	6	0
Histidinol dehydrogenase (EC 1.1.1.23)	18	12	6	0	5	5	0	0	0	0	13	0
Histidinol-phosphate aminotransferase (EC 2.6.1.9)	0	0	5	0	5	7	0	5	0	0	5	0
Imidazole glycerol phosphate synthase amidotransferase subunit (EC 2.4.2.-)	0	0	0	0	0	5	0	6	0	0	0	0
Imidazole glycerol phosphate synthase cyclase subunit (EC 4.1.3.-)	0	28	10	31	24	5	0	10	9	0	0	0
Imidazoleglycerol-phosphate dehydratase (EC 4.2.1.19)	0	57	18	0	11	21	0	16	19	0	12	53
Phosphoribosyl-AMP cyclohydrolase (EC 3.5.4.19)	0	0	9	0	19	0	0	6	10	0	0	13
Phosphoribosyl-ATP pyrophosphatase (EC 3.6.1.31)	0	0	12	0	12	9	17	7	28	0	0	0
Phosphoribosylformimino-5-aminoimidazole carboxamide ribotide isomerase (EC 5.3.1.16)	0	0	0	0	15	0	0	0	0	0	0	0
L-threonine 3-dehydrogenase (EC 1.1.1.103)	0	0	0	0	0	0	0	0	0	0	6	0
Phosphoserine phosphatase (EC 3.1.3.3)	0	0	0	0	7	0	0	0	0	0	0	0
Phosphoserine aminotransferase (EC 2.6.1.52)	16	16	5	0	0	5	0	0	0	0	6	0
D-3-phosphoglycerate dehydrogenase (EC 1.1.1.95)	0	0	0	0	6	0	0	0	0	0	0	0
Seryl-tRNA synthetase (EC 6.1.1.11)	31	13	14	0	9	21	0	6	0	0	0	0
Cysteine desulfurase (EC 2.8.1.7)	14	0	26	0	11	10	31	32	34	71	75	0
Cysteine desulfurase (EC 2.8.1.7), IscS subfamily	0	0	6	0	6	0	0	22	9	0	10	13
Sodium/glycine symporter GlyP	0	0	0	0	6	0	0	0	0	0	0	0
Aspartokinase (EC 2.7.2.4)	0	26	17	0	44	38	0	0	9	23	22	26
Aspartate-semialdehyde dehydrogenase (EC 1.2.1.11)	0	0	0	0	0	14	0	5	0	24	11	0
Homoserine dehydrogenase (EC 1.1.1.3)	0	0	0	0	6	6	0	10	0	0	0	0
Threonine synthase (EC 4.2.3.1)	16	0	4	0	5	13	0	30	0	0	19	28
Aspartate aminotransferase (EC 2.6.1.1)	0	0	15	28	18	21	0	12	10	0	28	0
Homoserine O-succinyltransferase (EC 2.3.1.46)	0	45	4	0	29	11	36	28	26	0	11	14
Homoserine O-acetyltransferase (EC 2.3.1.31)	0	0	5	0	0	0	0	0	0	0	0	0
O-acetylhomoserine sulfhydrylase (EC 2.5.1.49)	0	0	0	0	7	0	0	0	0	0	0	0
5-methyltetrahydrofolate--homocysteine methyltransferase (EC 2.1.1.13)	0	12	24	0	12	6	0	10	7	0	0	12
5-methyltetrahydropteroyltriglutamate--homocysteine methyltransferase (EC 2.1.1.14)	0	0	0	0	0	7	0	0	0	0	0	0
Adenosylhomocysteinase (EC 3.3.1.1)	17	44	105	58	73	58	18	16	34	43	15	41
Cysteine synthase (EC 2.5.1.47)	16	15	22	0	0	5	0	6	8	0	11	0
2,3,4,5-tetrahydropyridine-2,6-dicarboxylate N-succinyltransferase (EC 2.3.1.117)	0	0	0	0	0	6	0	0	0	0	0	0
Diaminopimelate decarboxylase (EC 4.1.1.20)	0	0	0	0	0	0	0	10	0	0	4	0
Diaminopimelate epimerase (EC 5.1.1.7)	0	13	11	0	6	0	0	0	0	23	0	0
Dihydrodipicolinate reductase (EC 1.3.1.26)	0	16	6	0	6	5	16	16	8	44	6	14
Dihydrodipicolinate synthase (EC 4.2.1.52)	16	25	21	29	24	36	34	37	10	24	29	0
N-succinyl-L,L-diaminopimelate aminotransferase alternative (EC 2.6.1.17)	16	0	0	0	0	0	0	6	0	0	20	0
N-succinyl-L,L-diaminopimelate desuccinylase (EC 3.5.1.18)	0	0	5	0	8	22	0	0	0	0	0	0
Cysteine synthase B (EC 2.5.1.47)	0	14	10	0	13	5	0	27	9	0	0	13
Sulfate permease	0	0	0	0	7	6	0	0	0	0	12	0
5'-methylthioadenosine phosphorylase (EC 2.4.2.28)	0	0	0	29	0	6	0	5	10	0	7	14
Delta-1-pyrroline-5-carboxylate dehydrogenase (EC 1.5.1.12)	0	0	0	0	0	0	17	0	0	0	0	0
Ornithine carbamoyltransferase (EC 2.1.3.3)	0	0	0	0	13	0	0	0	0	0	0	0
Asparagine synthetase [glutamine-hydrolyzing] (EC 6.3.5.4)	0	0	4	0	6	5	0	5	0	0	11	56
Acetylglutamate kinase (EC 2.7.2.8)	0	0	4	0	0	0	0	0	0	0	0	0
Acetylornithine aminotransferase (EC 2.6.1.11)	0	0	0	0	7	6	0	0	0	0	7	0
Argininosuccinate lyase (EC 4.3.2.1)	0	0	5	0	0	0	0	0	0	0	0	0
Argininosuccinate synthase (EC 6.3.4.5)	0	0	5	0	0	0	0	7	8	0	14	15
N-acetyl-gamma-glutamyl-phosphate reductase (EC 1.2.1.38)	16	0	4	0	12	0	19	18	46	0	0	13
N-acetylglutamate synthase (EC 2.3.1.1)	0	0	4	0	0	6	16	10	0	0	0	15
Urease alpha subunit (EC 3.5.1.5)	0	14	0	0	0	0	0	0	0	0	0	0
Nickel transporter UreH	0	0	0	0	7	0	0	0	0	0	0	0
NAD-specific glutamate dehydrogenase (EC 1.4.1.2), large form	0	0	0	0	0	0	0	0	0	0	4	0
Glutamate synthase [NADPH] large chain (EC 1.4.1.13)	18	14	41	0	13	27	0	12	42	0	40	15
Glutamate synthase [NADPH] small chain (EC 1.4.1.13)	17	14	29	0	6	25	0	17	18	0	7	0
Ferredoxin-dependent glutamate synthase (EC 1.4.7.1)	0	0	0	0	6	0	0	0	0	0	0	15
Asparagine synthetase [glutamine-hydrolyzing] (EC 6.3.5.4) AsnH	0	0	0	0	0	5	0	0	0	0	0	0
Glutamine synthetase (EC 6.3.1.2)	0	12	15	0	6	12	18	0	0	0	0	0
Glutamate 5-kinase (EC 2.7.2.11)	0	0	0	0	14	22	0	0	0	0	11	15
Gamma-glutamyl phosphate reductase (EC 1.2.1.41)	0	0	4	0	0	0	0	0	0	22	11	29
Pyrroline-5-carboxylate reductase (EC 1.5.1.2)	0	28	6	0	5	0	0	11	10	0	5	27
Bacterioferritin	0	0	0	0	6	0	0	0	0	0	0	0
Ferric iron ABC transporter, iron-binding protein	0	0	0	0	0	0	0	0	8	0	0	0
Ferric iron ABC transporter, permease protein	0	0	0	0	0	0	0	6	0	0	0	0
Ferrous iron transport protein B	47	24	31	31	24	6	235	307	120	86	80	15
TonB-dependent receptor	65	15	21	28	12	0	18	16	0	0	0	0
Ferric siderophore transport system, biopolymer transport protein ExbB	0	0	4	0	6	10	0	0	0	0	0	15
Ferric siderophore transport system, periplasmic binding protein TonB	0	0	0	0	0	0	0	0	9	0	0	0
Iron-sulfur cluster assembly protein SufB	15	0	0	0	0	15	231	118	100	41	42	110
Integron integrase	0	0	0	0	11	12	0	6	10	0	6	14
DNA primase (EC 2.7.7.-)	0	0	14	0	6	6	19	0	9	0	0	0
Cell division protein FtsB	0	0	14	0	7	6	0	0	0	0	0	0
Cell division protein ZipA	0	0	0	0	0	0	0	0	0	0	5	0
Chromosome (plasmid) partitioning protein ParA	50	28	34	58	61	40	66	45	68	0	23	42
Sporulation initiation inhibitor protein Soj	0	0	0	0	6	0	0	0	0	0	0	0
Chromosome (plasmid) partitioning protein ParB	0	0	0	0	0	5	0	0	0	0	0	0
Stage 0 sporulation protein J	32	15	18	0	24	0	0	17	0	0	12	15
Endonuclease III (EC 4.2.99.18)	0	0	0	0	28	0	16	10	8	0	5	0
Segregation and condensation protein A	15	0	4	0	11	4	0	17	0	24	6	0
Segregation and condensation protein B	17	14	5	0	16	24	0	11	0	0	12	0
Pseudouridine synthase family protein	0	0	0	0	0	4	0	0	0	0	0	0
Chromosome partition protein smc	32	14	39	0	28	42	16	6	10	0	16	14
Global nitrogen regulatory protein, CRP family of transcriptional regulators	0	0	5	0	0	0	0	0	0	0	0	0
Circadian input kinase A	0	0	0	0	0	0	0	0	0	0	0	15
ABC-type tungstate transport system, periplasmic binding protein	0	0	0	0	6	0	0	0	0	0	0	0
ABC-type tungstate transport system, permease protein	0	0	0	0	6	0	0	0	0	0	0	0
Branched-chain amino acid ABC transporter, amino acid-binding protein (TC 3.A.1.4.1)	0	0	0	0	6	0	0	0	0	0	0	0
Twitching motility protein PilT	0	0	0	0	6	15	0	0	0	0	0	0
Type IV fimbriae expression regulatory protein PilR	0	0	0	0	0	0	0	0	0	0	5	0
Type IV fimbrial assembly protein PilC	0	0	5	0	22	0	0	0	0	24	0	0
Type IV fimbrial assembly, ATPase PilB	0	0	5	0	0	0	0	0	0	24	6	0
Type IV fimbrial biogenesis protein FimT	0	0	5	0	0	17	0	5	0	0	0	0
Type IV pilus biogenesis protein PilM	0	0	0	0	0	10	0	0	0	0	0	12
Type IV pilus biogenesis protein PilN	0	15	6	0	5	16	0	0	0	0	0	0
Type IV pilus biogenesis protein PilQ	0	14	0	0	0	0	0	0	0	0	0	0
MSHA biogenesis protein MshQ	33	13	5	0	0	0	0	6	0	0	12	13
ATPase provides energy for both assembly of type IV secretion complex and secretion of T-DNA complex (VirB11)	0	0	0	0	0	0	0	0	0	0	6	0
ATPase provides energy for both assembly of type IV secretion complex and secretion of T-DNA complex (VirB4)	0	0	5	30	29	10	0	38	16	22	12	0
Inner membrane protein forms channel for type IV secretion of T-DNA complex (VirB8)	0	0	0	0	0	12	0	0	9	0	11	0
Single-stranded DNA-binding protein	15	14	15	0	23	16	30	32	26	0	29	14
Type IV secretion system protein VirD4	14	0	5	0	0	0	0	5	9	0	6	0
Na+/H+ antiporter NhaA type	16	0	4	32	0	0	0	0	0	0	6	0
Na+/H+ antiporter NhaD type	0	12	0	0	0	0	0	13	42	22	0	12
Zinc ABC transporter, ATP-binding protein ZnuC	0	0	4	0	0	10	0	10	0	0	10	0
Zinc ABC transporter, periplasmic-binding protein ZnuA	0	0	0	0	7	5	0	0	0	0	12	15
Zinc-regulated TonB-dependent outer membrane receptor	0	0	0	0	0	0	0	0	0	0	7	0
BarA sensory histidine kinase (= VarS = GacS)	0	0	4	0	0	6	0	0	0	0	0	0
4-hydroxybenzoyl-CoA thioesterase family active site	16	0	0	0	6	11	0	5	0	0	11	0
MotA/TolQ/ExbB proton channel family protein	18	0	10	0	23	37	0	0	0	19	14	0
Outer membrane lipoprotein omp16 precursor	0	0	4	0	0	0	0	0	16	0	0	13
Peptidoglycan-associated lipoprotein precursor	0	0	0	0	18	0	0	6	0	24	0	0
Protein-L-isoaspartate O-methyltransferase (EC 2.1.1.77)	0	0	0	0	0	0	0	0	0	0	5	0
TPR domain protein, putative component of TonB system	14	15	0	0	12	9	15	6	0	0	11	14
Tol biopolymer transport system, TolR protein	0	0	5	0	0	42	0	16	7	22	5	0
TolA protein	0	0	11	0	36	6	0	0	0	0	5	0
TonB system biopolymer transport component	0	0	0	0	0	5	0	12	0	0	0	12
Type I secretion outer membrane protein, TolC precursor	0	0	5	0	0	0	0	9	0	0	0	0
tolB protein precursor, periplasmic protein involved in the tonb-independent uptake of group A colicins	84	0	40	27	34	19	0	6	0	0	13	0
Nitrogenase (molybdenum-iron)-specific transcriptional regulator NifA	0	0	0	0	0	0	0	0	9	0	0	0
probable iron binding protein from the HesB_IscA_SufA family in Nif operon	0	0	0	0	0	0	0	0	0	0	5	0
Ammonium transporter	19	129	167	29	110	117	0	28	33	47	33	0
Glutamate-ammonia-ligase adenylyltransferase (EC 2.7.7.42)	0	14	5	0	0	0	0	0	0	0	5	0
Nitrogen regulation protein NR(I)	0	40	10	0	6	15	0	0	0	0	0	0
Nitrogen regulation protein NR(II) (EC 2.7.3.-)	0	0	0	0	0	0	0	0	0	26	0	0
Nitrogen regulatory protein P-II	99	167	141	60	101	89	35	51	91	155	22	99
[Protein-PII] uridylyltransferase (EC 2.7.7.59)	0	0	0	0	0	15	0	0	17	0	12	0
Functional role page for Anaerobic nitric oxide reductase transcription regulator NorR	0	0	5	0	0	0	0	0	0	0	0	0
Cytochrome cd1 nitrite reductase (EC:1.7.2.1)	267	487	154	411	158	136	14	6	10	0	21	0
Nitric oxide -responding transcriptional regulator Dnr (Crp/Fnr family)	0	56	33	30	7	5	0	0	9	20	0	69
Nitric oxide reductase activation protein NorD	0	0	5	0	0	0	0	0	0	0	0	0
Nitric oxide reductase activation protein NorE	0	0	8	30	0	6	0	5	0	0	11	0
Nitric oxide reductase activation protein NorQ	0	0	0	0	0	0	0	0	10	0	0	0
Nitric-oxide reductase subunit B (EC 1.7.99.7)	125	167	73	122	61	91	0	12	0	0	22	0
Nitric-oxide reductase subunit C (EC 1.7.99.7)	15	15	14	0	12	4	0	10	0	0	0	0
Nitrous oxide reductase maturation protein NosD	0	0	0	0	6	0	0	0	0	0	0	0
Nitrous oxide reductase maturation protein NosF (ATPase)	30	14	5	0	0	28	0	8	9	22	27	0
Nitrous oxide reductase maturation transmembrane protein NosY	0	0	6	0	0	6	0	0	0	0	0	0
Nitrous-oxide reductase (EC 1.7.99.6)	0	0	0	0	0	5	0	0	0	0	0	0
Assimilatory nitrate reductase large subunit (EC:1.7.99.4)	0	14	14	29	24	6	18	7	0	23	6	14
Ferredoxin-type protein NapF (periplasmic nitrate reductase)	0	58	122	87	159	44	0	16	8	0	0	0
Ferredoxin-type protein NapG (periplasmic nitrate reductase)	161	144	130	328	145	62	17	5	0	21	20	0
Nitrate reductase cytochrome c550-type subunit	46	28	36	59	21	45	0	0	0	0	0	28
Nitrate/nitrite transporter	0	0	0	29	7	6	0	0	0	0	0	0
Nitrite reductase [NAD(P)H] large subunit (EC 1.7.1.4)	0	0	42	0	7	0	0	0	0	0	0	0
Nitrite reductase [NAD(P)H] small subunit (EC 1.7.1.4)	0	0	0	0	0	0	0	5	0	0	0	0
Periplasmic nitrate reductase precursor (EC 1.7.99.4)	274	445	203	295	194	229	0	11	0	0	11	15
Polyferredoxin NapH (periplasmic nitrate reductase)	65	28	58	84	49	56	0	0	8	0	0	0
Respiratory nitrate reductase alpha chain (EC 1.7.99.4)	0	0	0	26	6	0	0	6	10	0	5	0
Respiratory nitrate reductase beta chain (EC 1.7.99.4)	0	0	0	0	0	0	18	15	0	0	0	0
Cytochrome c55X precursor NirC	16	0	0	0	0	0	0	0	0	0	0	0
Heme d1 biosynthesis protein NirD	0	0	0	0	6	0	0	0	0	0	0	0
Heme d1 biosynthesis protein NirF	0	0	10	31	11	39	0	5	0	0	0	0
Heme d1 biosynthesis protein NirH	0	13	5	0	7	0	0	0	0	0	0	0
Heme d1 biosynthesis protein NirJ	0	12	5	0	12	0	0	5	0	0	4	0
Heme d1 biosynthesis protein NirL	0	0	16	0	14	11	0	0	0	0	0	0
Nitrite reductase associated c-type cytochorome NirN	0	0	5	0	0	0	0	0	0	0	0	0
DMSP breakdown hydrolase protein	0	0	0	0	0	0	0	6	0	0	0	0
sulfur oxidation protein SoxA	94	26	4	0	32	53	0	47	100	201	17	58
Sulfur oxidation protein SoxB	0	0	0	0	0	5	0	0	0	47	0	0
Sulfur oxidation protein SoxX	15	0	0	0	12	9	0	45	99	24	0	31
Sulfur oxidation protein SoxY	0	0	5	0	12	26	0	0	9	0	6	16
Sulfur oxidation protein SoxZ	0	0	0	0	6	0	0	5	0	0	0	0
SoxH protein, homolog	0	99	74	183	142	104	62	83	188	91	178	164
Sulfite reduction-associated complex DsrMKJOP protein DsrM (= HmeC)	0	0	0	0	7	4	0	5	17	0	17	26
Sulfite reduction-associated complex DsrMKJOP protein DsrK (=HmeD)	0	27	0	60	24	4	0	10	9	23	35	0
Sulfite reduction-associated complex DsrMKJOP multiheme protein DsrJ (=HmeF)	0	0	0	0	0	0	0	0	7	0	0	0
Sulfite reduction-associated complex DsrMKJOP iron-sulfur protein DsrO (=HmeA)	0	13	9	0	17	21	0	0	8	0	24	0
Sulfite reduction-associated complex DsrMKJOP protein DsrP (= HmeB)	0	14	11	86	6	43	0	6	25	0	30	16
Protein similar to glutamate synthase [NADPH] small chain, clustered with sulfite reductase	17	43	0	31	6	15	0	10	7	21	23	0
tRNA 2-thiouridine synthesizing protein E (EC 2.8.1.-)	15	13	5	29	12	5	103	47	36	24	40	111
Thiol peroxidase, Bcp-type (EC 1.11.1.15)	51	13	18	0	13	42	0	12	7	44	11	14
Thiol peroxidase, Tpx-type (EC 1.11.1.15)	142	95	184	57	129	106	94	183	123	223	149	15
DNA mismatch repair protein MutL	0	0	4	0	12	12	0	24	10	0	0	0
DNA mismatch repair protein MutS	0	27	0	0	0	4	0	5	8	0	5	0
RecA protein	0	0	14	0	18	0	18	22	16	24	23	25
DNA repair protein RadA	0	14	10	30	0	0	0	5	0	0	0	0
DNA repair protein RadC	0	0	0	0	11	5	0	6	50	0	11	14
Exonuclease SbcC	14	13	29	88	6	17	0	29	0	0	29	0
Exonuclease SbcD	0	30	0	31	5	0	0	4	8	0	0	13
DNA repair exonuclease family protein YhaO	0	0	5	0	0	5	0	5	0	0	0	14
Exodeoxyribonuclease VII large subunit (EC 3.1.11.6)	19	0	9	0	19	5	0	5	9	0	0	0
DNA polymerase-like protein PA0670	0	0	0	0	5	0	0	0	0	0	0	0
DNA-damage-inducible protein J	0	0	0	0	6	0	0	17	0	0	13	0
Exodeoxyribonuclease III (EC 3.1.11.2)	48	0	0	0	0	0	17	11	30	92	0	55
Methylated-DNA--protein-cysteine methyltransferase (EC 2.1.1.63)	0	0	0	0	0	5	0	0	0	0	0	0
DNA repair protein RecN	0	0	0	0	0	5	0	0	0	0	11	0
DNA recombination protein RmuC	0	0	5	0	11	0	0	4	0	0	0	0
A/G-specific adenine glycosylase (EC 3.2.2.-)	0	12	0	0	0	0	0	0	7	0	0	14
ATP-dependent DNA helicase RecQ	0	59	65	30	78	73	0	47	42	0	32	82
ATP-dependent DNA helicase, RecQ family	0	0	10	0	12	11	0	0	8	0	0	0
DNA recombination and repair protein RecF	0	0	4	0	0	10	0	0	0	0	0	0
DNA recombination and repair protein RecO	0	0	5	0	0	9	0	0	0	0	0	0
Recombination protein RecR	14	0	12	0	29	10	0	5	0	23	6	0
DNA ligase (EC 6.5.1.2)	0	31	0	0	6	0	0	0	8	0	0	0
DNA polymerase I (EC 2.7.7.7)	0	0	20	28	5	5	36	21	8	46	10	0
DNA-3-methyladenine glycosylase (EC 3.2.2.20)	0	0	0	0	12	0	0	0	8	0	0	0
DNA-3-methyladenine glycosylase II (EC 3.2.2.21)	0	0	0	0	6	0	0	0	0	0	0	0
Endonuclease VIII	14	0	4	0	5	0	0	0	0	0	0	0
Exodeoxyribonuclease I (EC 3.1.11.1)	0	0	9	0	0	0	0	0	0	0	0	0
Excinuclease ABC subunit A	16	0	5	31	7	0	0	12	0	0	14	0
Excinuclease ABC subunit B	0	0	5	27	13	5	0	0	0	0	0	0
Excinuclease ABC subunit C	0	29	14	29	22	22	0	11	9	0	0	12
Excinuclease ABC subunit A paralog in greater Bacteroides group	0	0	0	0	0	0	0	6	0	0	0	0
ATP-dependent DNA helicase UvrD/PcrA	13	0	0	0	13	4	0	6	0	0	0	16
ATP-dependent DNA helicase Rep	0	0	3	0	5	0	0	0	0	0	0	0
ATP-dependent DNA helicase UvrD/PcrA/Rep	0	0	0	0	0	0	0	7	0	0	0	0
ATP-dependent DNA helicase UvrD/PcrA/Rep, epsilon proteobacterial type 2	0	0	5	0	0	0	0	0	0	0	0	0
DNA helicase IV	17	14	7	61	26	21	0	10	9	23	11	0
ATP-dependent DNA helicase pcrA (EC 3.6.1.-)	0	0	0	28	0	6	0	0	0	0	0	0
DinG family ATP-dependent helicase YoaA	0	0	4	0	0	0	0	0	0	0	0	0
Similar to phosphoglycolate phosphatase, clustered with ubiquinone biosynthesis SAM-dependent O-methyltransferase	0	0	0	0	0	0	0	0	0	0	0	15
DNA-binding protein HU-alpha	0	0	0	0	0	0	0	0	0	0	0	14
DNA-binding protein HU-beta	0	29	21	0	32	44	0	0	15	0	11	0
DNA-binding protein HBsu	0	0	0	0	0	0	0	0	7	0	0	0
Integration host factor alpha subunit	0	15	16	0	0	15	0	0	0	0	6	27
Integration host factor beta subunit	0	39	34	0	65	20	17	18	42	21	36	0
DNA replication helicase protein MCM	0	0	0	0	6	0	0	13	0	0	0	0
Replication factor C large subunit	0	0	5	0	0	0	0	0	0	0	0	0
DNA polymerase sliding clamp protein PCNA	0	0	0	0	6	0	0	0	0	0	0	0
DNA gyrase subunit A (EC 5.99.1.3)	0	29	9	28	11	5	0	17	0	24	27	0
DNA gyrase subunit B (EC 5.99.1.3)	0	0	20	0	0	5	17	6	0	0	17	14
DNA topoisomerase VI subunit A (EC 5.99.1.3)	0	0	0	0	0	0	0	6	0	0	0	0
DNA topoisomerase VI subunit B (EC 5.99.1.3)	0	0	4	0	0	0	0	0	0	0	0	0
Topoisomerase IV subunit A (EC 5.99.1.-)	0	0	22	0	6	16	0	0	0	0	0	0
Topoisomerase IV subunit B (EC 5.99.1.-)	0	0	0	0	0	0	0	0	0	0	12	0
ATP-dependent DNA helicase RecG (EC 3.6.1.-)	15	13	10	0	12	0	0	0	0	0	6	0
Chromosomal replication initiator protein DnaA	15	15	13	0	25	15	0	0	25	0	0	14
DNA polymerase III alpha subunit (EC 2.7.7.7)	15	0	43	0	5	26	0	16	17	23	0	0
DNA polymerase III beta subunit (EC 2.7.7.7)	0	25	0	26	0	4	0	0	0	0	0	26
DNA polymerase III delta prime subunit (EC 2.7.7.7)	0	0	5	0	0	0	0	0	0	0	0	0
DNA polymerase III delta subunit (EC 2.7.7.7)	0	0	5	0	0	0	0	0	8	0	0	0
DNA polymerase III epsilon subunit (EC 2.7.7.7)	0	13	0	0	0	0	0	4	9	0	0	42
Exodeoxyribonuclease V alpha chain (EC 3.1.11.5)	0	0	33	61	17	21	0	0	0	0	6	0
Exodeoxyribonuclease V beta chain (EC 3.1.11.5)	0	0	4	0	5	6	0	6	0	0	5	0
Exodeoxyribonuclease V gamma chain (EC 3.1.11.5)	0	0	11	0	23	9	0	0	16	0	5	0
Holliday junction DNA helicase RuvA	0	12	0	0	0	5	0	0	0	0	13	0
Holliday junction DNA helicase RuvB	0	0	10	0	4	5	0	0	0	0	6	0
Replicative DNA helicase (EC 3.6.1.-)	0	13	0	0	6	14	0	0	0	23	18	0
Plasmid replication protein RepA	0	13	0	0	6	0	0	0	9	0	0	0
Plasmid replication protein RepB	14	13	0	0	13	0	18	10	8	0	5	0
DNA topoisomerase III (EC 5.99.1.2)	0	11	4	0	6	10	0	0	0	0	6	0
DNA helicase (Rad25 homolog)	0	0	0	0	6	0	0	0	0	0	0	0
CRISPR-associated protein Cas1	31	40	17	28	93	61	15	10	0	67	24	51
CRISPR-associated protein Cas2	17	42	22	85	55	41	0	5	0	22	6	15
CRISPR-associated helicase Cas3	61	98	52	237	95	67	34	61	39	0	50	54
CRISPR-associated helicase Cas3, protein	0	0	14	0	0	5	35	30	0	0	11	27
corresponds to STY3070 from Accession AL513382: Salmonella typhi CT18	81	59	10	0	12	17	16	5	7	0	5	12
CRISPR-associated RecB family exonuclease Cas4b	34	13	0	30	28	30	50	6	18	84	17	14
CRISPR-associated protein, TM1801 family	16	69	4	0	35	28	0	12	18	48	21	42
CRISPR-associated protein, CT1133 family	31	44	54	115	58	35	0	22	43	23	50	64
CRISPR-associated protein, CT1134 family	0	0	10	0	12	10	0	0	0	0	5	0
CRISPR-associated protein, CT1974	0	0	6	0	0	0	0	0	9	0	11	0
CRISPR-associated protein, CT1975 family	59	38	23	29	35	32	52	37	18	0	17	14
FIG000859: hypothetical protein	0	0	5	31	9	0	0	0	8	0	12	0
Putative deoxyribonuclease YcfH	16	0	23	0	17	27	31	15	24	92	12	27
Putative deoxyribonuclease similar to YcfH, type 4	0	0	0	0	18	0	0	6	0	0	0	0
Type I restriction-modification system, DNA-methyltransferase subunit M (EC 2.1.1.72)	147	165	173	347	302	173	169	206	146	298	236	154
Type I restriction-modification system, restriction subunit R (EC 3.1.21.3)	178	197	230	273	329	254	228	156	334	252	259	224
Type I restriction-modification system, specificity subunit S (EC 3.1.21.3)	34	30	59	60	64	92	31	56	34	92	39	69
Putative predicted metal-dependent hydrolase	0	0	5	0	6	6	0	6	0	24	0	0
Putative DNA-binding protein in cluster with Type I restriction-modification system	15	17	15	33	48	25	0	7	0	0	7	14
Type III restriction-modification system methylation subunit (EC 2.1.1.72)	15	0	4	0	11	17	71	23	10	21	39	28
Protoporphyrin IX Mg-chelatase subunit D (EC 6.6.1.1)	0	0	4	0	0	0	0	0	0	0	0	0
Mg-protoporphyrin O-methyltransferase (EC 2.1.1.11)	0	0	0	0	0	0	0	0	9	0	0	0
Mg protoporphyrin IX monomethyl ester oxidative cyclase (aerobic) (EC 1.14.13.81)	0	0	4	0	0	0	0	0	0	0	0	0
Glutamyl-tRNA reductase (EC 1.2.1.70)	0	0	0	0	6	0	0	0	8	0	5	0
Glutamate-1-semialdehyde aminotransferase (EC 5.4.3.8)	16	0	5	0	11	0	0	0	0	0	0	0
Porphobilinogen synthase (EC 4.2.1.24)	0	0	0	0	0	0	0	0	8	0	0	0
Uroporphyrinogen-III synthase (EC 4.2.1.75)	0	0	9	0	0	12	0	0	0	0	0	0
Uroporphyrinogen III decarboxylase (EC 4.1.1.37)	0	0	9	0	7	5	0	0	0	0	6	0
Coproporphyrinogen III oxidase, aerobic (EC 1.3.3.3)	0	14	0	0	6	0	0	0	0	0	18	0
Coproporphyrinogen III oxidase, oxygen-independent (EC 1.3.99.22)	0	0	5	0	6	0	0	0	0	0	6	0
Ferrochelatase, protoheme ferro-lyase (EC 4.99.1.1)	0	0	10	0	0	0	0	5	0	21	15	14
Homolog of E. coli HemY protein	0	0	5	0	0	0	0	5	0	0	0	11
Adenosylcobinamide-phosphate synthase	0	0	0	0	0	0	0	3	0	0	0	0
Cobalamin biosynthesis protein CbiG	0	0	4	0	0	0	0	0	0	0	0	0
Cobyrinic acid A,C-diamide synthase	17	13	20	0	26	19	0	38	0	69	26	54
Nicotinate-nucleotide--dimethylbenzimidazole phosphoribosyltransferase (EC 2.4.2.21)	0	0	0	0	5	0	0	0	0	0	0	0
Outer membrane vitamin B12 receptor BtuB	0	0	5	0	0	0	0	0	0	0	0	0
2-octaprenyl-3-methyl-6-methoxy-1,4-benzoquinol hydroxylase (EC 1.14.13.-)	0	15	4	0	0	9	0	11	15	0	0	14
2-octaprenyl-6-methoxyphenol hydroxylase (EC 1.14.13.-)	0	0	0	0	13	11	0	5	16	0	0	13
3-demethylubiquinone-9 3-methyltransferase (EC 2.1.1.64)	0	0	0	0	0	7	0	12	9	0	6	15
3-polyprenyl-4-hydroxybenzoate carboxy-lyase (EC 4.1.1.-)	0	0	0	28	5	5	0	5	9	23	6	0
3-polyprenyl-4-hydroxybenzoate carboxy-lyase UbiX (EC 4.1.1.-)	15	0	11	0	11	0	0	6	0	0	11	13
4-hydroxybenzoate polyprenyltransferase (EC 2.5.1.-)	0	0	0	0	6	0	0	0	0	0	11	0
Chorismate--pyruvate lyase (EC 4.1.3.40)	0	0	6	0	0	0	0	0	0	0	0	0
Protein YigP (COG3165) clustered with ubiquinone biosynthetic genes	0	0	0	0	5	0	0	4	8	0	7	0
Ubiquinone biosynthesis monooxygenase UbiB	0	16	16	63	0	0	0	12	8	44	0	0
2-succinyl-5-enolpyruvyl-6-hydroxy-3-cyclohexene-1-carboxylic-acid synthase (EC 2.2.1.9)	0	0	5	0	0	0	0	0	0	0	0	0
O-succinylbenzoic acid--CoA ligase (EC 6.2.1.26)	0	0	0	0	0	5	0	0	0	0	0	0
Naphthoate synthase (EC 4.1.3.36)	0	15	4	0	6	0	0	6	0	0	0	0
Menaquinone via futalosine step 3	0	0	0	0	0	0	0	6	0	0	0	0
Aspartate 1-decarboxylase (EC 4.1.1.11)	0	0	0	0	0	0	0	0	0	0	11	0
3-methyl-2-oxobutanoate hydroxymethyltransferase (EC 2.1.2.11)	0	0	0	0	0	5	0	0	8	0	0	0
Pantoate--beta-alanine ligase (EC 6.3.2.1)	0	0	6	33	6	5	0	0	8	0	6	0
Phosphopantetheine adenylyltransferase (EC 2.7.7.3)	0	0	15	0	0	5	16	0	0	0	0	0
Dephospho-CoA kinase (EC 2.7.1.24)	0	0	0	0	0	0	0	0	0	0	0	15
Molybdenum cofactor biosynthesis protein MoaA	12	24	15	0	26	11	95	115	42	135	61	120
Molybdenum cofactor biosynthesis protein MoaB	0	0	0	0	0	0	0	0	0	0	7	0
Molybdenum cofactor biosynthesis protein MoaC	0	0	0	0	0	5	0	6	0	0	5	0
Molybdenum cofactor biosynthesis protein MoaD	0	0	5	0	0	5	0	0	8	21	0	0
Molybdenum cofactor biosynthesis protein MoaE	0	0	0	0	0	0	0	11	0	0	0	14
Molybdopterin biosynthesis protein MoeA	0	0	0	0	5	5	18	5	7	42	6	0
Molybdopterin-guanine dinucleotide biosynthesis protein MobB	0	12	5	0	0	9	0	0	8	0	6	0
2-amino-4-hydroxy-6-hydroxymethyldihydropteridine pyrophosphokinase (EC 2.7.6.3)	0	0	17	30	0	6	0	4	0	0	13	16
Dihydrofolate reductase (EC 1.5.1.3)	0	0	0	0	0	0	0	0	0	0	5	0
Dihydroneopterin aldolase (EC 4.1.2.25)	0	27	5	0	0	10	0	0	8	0	0	13
Dihydroneopterin triphosphate epimerase	0	0	0	0	0	0	0	0	0	0	32	0
Dihydropteroate synthase (EC 2.5.1.15)	0	14	26	0	11	27	0	30	24	0	35	29
FolM Alternative dihydrofolate reductase 1	0	13	0	0	0	0	0	10	0	0	6	0
Thymidylate synthase (EC 2.1.1.45)	0	0	0	0	7	4	0	0	0	0	0	0
Thymidylate synthase thyX (EC 2.1.1.-)	0	0	0	0	0	0	0	6	0	0	0	0
Lipoate synthase	0	0	0	0	0	0	0	16	8	0	11	0
Octanoate-[acyl-carrier-protein]-protein-N-octanoyltransferase	0	0	0	0	0	0	0	6	29	0	5	0
3,4-dihydroxy-2-butanone 4-phosphate synthase	15	13	5	0	6	10	0	10	31	0	6	0
6,7-dimethyl-8-ribityllumazine synthase (EC 2.5.1.9)	0	0	0	0	0	4	0	0	0	0	0	0
Pyrimidine deaminase archaeal predicted (EC 3.5.4.26)	0	0	0	0	0	0	0	7	0	0	0	0
L-aspartate oxidase (EC 1.4.3.16)	0	0	10	30	16	15	17	13	10	0	5	27
Quinolinate phosphoribosyltransferase [decarboxylating] (EC 2.4.2.19)	0	14	5	0	0	0	16	0	9	0	6	0
Glutamine amidotransferase chain of NAD synthetase	35	0	18	0	19	0	0	24	33	23	34	15
NAD kinase (EC 2.7.1.23)	0	0	0	0	0	6	0	6	0	0	5	0
1-deoxy-D-xylulose 5-phosphate synthase (EC 2.2.1.7)	0	0	14	0	0	4	16	21	8	0	0	15
4-hydroxythreonine-4-phosphate dehydrogenase (EC 1.1.1.262)	0	0	4	0	7	4	0	7	0	0	11	27
8-amino-7-oxononanoate synthase (EC 2.3.1.47)	0	0	10	0	0	0	0	0	0	0	0	13
Adenosylmethionine-8-amino-7-oxononanoate aminotransferase (EC 2.6.1.62)	0	0	9	0	0	0	0	0	0	0	0	0
Biotin operon repressor	0	14	0	0	5	4	19	0	0	0	0	0
Biotin synthesis protein bioC	0	0	4	0	0	0	0	0	9	24	0	0
Biotin synthesis protein bioH	0	0	0	0	0	0	0	0	0	0	13	0
Dethiobiotin synthetase (EC 6.3.3.3)	0	14	5	0	20	0	0	12	8	22	0	12
Sulfur carrier protein adenylyltransferase ThiF	0	0	0	0	0	5	0	11	0	0	0	0
Glycine oxidase ThiO (EC 1.4.3.19)	0	0	0	0	5	0	0	0	0	0	11	0
Thiazole biosynthesis protein ThiG	0	0	5	0	0	0	18	18	0	0	6	0
Thiamin biosynthesis protein ThiC	0	0	5	0	13	5	0	6	0	0	0	14
Thiamin-phosphate pyrophosphorylase (EC 2.5.1.3)	0	0	0	0	0	5	0	0	8	0	7	0
Thiamine-monophosphate kinase (EC 2.7.4.16)	0	0	13	0	6	12	16	0	10	0	6	0
Geranylgeranyl pyrophosphate synthetase (EC 2.5.1.29)	0	0	0	0	0	0	0	0	0	0	5	0
Lycopene cyclase	0	0	0	0	6	0	0	0	0	0	0	0
Phytoene dehydrogenase (EC 1.14.99.-)	0	0	0	0	0	0	0	5	0	0	0	0
1-deoxy-D-xylulose 5-phosphate reductoisomerase (EC 1.1.1.267)	0	14	18	0	4	11	0	5	0	0	0	0
4-diphosphocytidyl-2-C-methyl-D-erythritol kinase (EC 2.7.1.148)	0	0	5	30	14	10	0	6	15	0	10	0
4-hydroxy-3-methylbut-2-enyl diphosphate reductase (EC 1.17.1.2)	0	0	0	0	6	16	0	14	0	24	0	12
Isopentenyl-diphosphate delta-isomerase (EC 5.3.3.2)	0	0	0	0	7	0	0	0	0	0	0	0
undecaprenyl diphosphate synthase	34	55	31	30	31	80	0	6	0	0	24	0
Octaprenyl-diphosphate synthase (EC 2.5.1.-)	0	0	13	0	6	10	0	4	0	0	19	0
Undecaprenyl pyrophosphate synthetase (EC 2.5.1.31)	0	0	4	0	0	4	0	0	7	0	0	0
Digeranylgeranylglycerophospholipid reductase	0	0	0	0	7	0	0	0	0	0	0	0
(3R)-hydroxymyristoyl-[acyl carrier protein] dehydratase (EC 4.2.1.-)	0	13	4	0	6	5	0	0	0	0	7	12
3-oxoacyl-[acyl-carrier-protein] synthase, KASI (EC 2.3.1.41)	0	0	0	0	0	6	0	0	0	0	0	0
3-oxoacyl-[acyl-carrier-protein] synthase, KASIII (EC 2.3.1.41)	0	0	5	0	0	0	0	0	0	0	0	0
Acetyl-coenzyme A carboxyl transferase alpha chain (EC 6.4.1.2)	15	0	4	0	36	9	36	0	9	0	11	0
Acetyl-coenzyme A carboxyl transferase beta chain (EC 6.4.1.2)	0	0	23	0	7	9	0	0	20	42	4	0
Biotin carboxyl carrier protein of acetyl-CoA carboxylase	0	0	0	0	7	0	0	0	0	0	0	0
Biotin carboxylase of acetyl-CoA carboxylase (EC 6.3.4.14)	0	0	4	60	27	19	18	5	9	21	19	13
Phosphate:acyl-ACP acyltransferase PlsX	0	13	14	28	5	16	0	0	0	24	12	0
Diacylglycerol kinase (EC 2.7.1.107)	0	0	0	0	0	7	0	0	0	0	0	0
Phosphatidate cytidylyltransferase (EC 2.7.7.41)	0	0	4	0	7	0	0	0	0	0	0	0
CDP-diacylglycerol--serine O-phosphatidyltransferase (EC 2.7.8.8)	0	0	18	27	24	10	48	44	58	0	23	73
Phosphatidylserine decarboxylase (EC 4.1.1.65)	0	0	4	0	6	0	0	0	0	0	0	0
CDP-diacylglycerol--glycerol-3-phosphate 3-phosphatidyltransferase (EC 2.7.8.5)	0	0	5	0	0	0	0	0	0	0	0	0
Phosphatidylglycerophosphatase A (EC 3.1.3.27)	0	0	0	0	6	0	0	0	0	0	0	0
Cardiolipin synthetase (EC 2.7.8.-)	0	43	18	0	6	22	18	40	36	47	9	42
Copper resistance protein B	14	0	6	28	0	0	0	12	0	0	0	0
Multicopper oxidase	33	0	0	0	0	0	0	9	19	21	40	0
Acriflavin resistance protein	33	53	80	118	116	129	0	35	69	45	101	54
Membrane fusion protein of RND family multidrug efflux pump	0	0	9	0	0	12	0	0	0	0	0	14
RND efflux system, inner membrane transporter CmeB	30	0	0	0	12	0	0	11	0	21	0	14
RND efflux system, membrane fusion protein CmeA	0	0	11	0	0	0	18	0	7	0	0	16
RND efflux system, outer membrane lipoprotein CmeC	0	0	0	0	0	5	0	0	0	0	7	0
RND efflux system, outer membrane lipoprotein, NodT family	0	0	10	0	0	0	0	0	0	0	0	0
Cobalt-zinc-cadmium resistance protein	0	0	0	0	0	0	0	0	0	0	14	0
Cobalt-zinc-cadmium resistance protein CzcA	17	0	0	27	14	0	0	0	0	0	0	0
Cobalt-zinc-cadmium resistance protein CzcD	0	0	0	0	0	0	18	0	0	0	0	0
Transcriptional regulator, MerR family	0	29	20	0	20	4	32	53	30	44	30	27
Periplasmic divalent cation tolerance protein cutA	0	0	0	0	6	0	0	6	0	0	0	14
Copper homeostasis protein CutE	0	0	0	0	0	0	0	0	0	0	4	0
Beta-lactamase	14	0	4	32	12	5	15	6	16	0	18	0
Metal-dependent hydrolases of the beta-lactamase superfamily I	0	0	8	0	0	0	0	0	0	0	6	0
Signal peptidase I	16	59	4	0	17	43	0	11	32	0	13	15
Glutathione-regulated potassium-efflux system ancillary protein KefF	0	0	0	0	0	0	0	0	0	0	5	0
Glutathione-regulated potassium-efflux system protein KefC	0	0	0	0	0	5	0	0	0	0	6	0
Large-conductance mechanosensitive channel	0	0	0	0	0	4	0	0	0	0	0	0
Osmosensitive K+ channel histidine kinase KdpD (EC 2.7.3.-)	16	0	0	0	29	7	0	0	0	0	5	0
Potassium channel protein	15	30	19	29	39	22	0	11	9	0	17	0
Potassium uptake protein TrkH	0	0	0	0	0	6	0	11	0	0	5	0
Potassium voltage-gated channel subfamily KQT	0	0	10	0	5	5	0	0	0	68	24	12
putative Glutathione-regulated potassium-efflux system protein KefB	0	0	5	0	0	6	0	0	9	0	0	0
Glutathione-regulated potassium-efflux system protein KefB	0	0	0	0	0	0	0	6	10	0	0	0
Flagellar biosynthesis protein FlhA	0	0	0	0	0	0	0	0	9	0	0	0
Flagellar motor rotation protein MotA	0	15	5	0	0	0	0	0	0	0	0	0
Flagellar motor rotation protein MotB	0	0	0	0	0	5	0	0	0	0	0	0
Flagellar motor switch protein FliM	0	0	0	0	0	0	0	5	0	0	0	0
Flagellar biosynthesis protein FlhF	0	0	0	30	0	0	0	0	0	0	0	0
Predicted signal transduction protein	0	0	0	0	6	10	0	0	0	25	0	0
Flagellar hook protein FlgE	0	0	4	0	0	0	0	0	0	0	0	0
Flagellar hook-associated protein FlgK	0	0	5	0	0	0	0	0	0	0	0	0
Flagellar hook-associated protein FliD	0	0	0	0	0	0	0	0	0	0	6	0
Flagellar hook-length control protein FliK	14	0	24	0	12	9	0	27	8	0	11	13
Chemotaxis protein methyltransferase CheR (EC 2.1.1.80)	0	0	0	0	0	0	0	6	0	0	0	13
Bores hole in peptidoglycan layer allowing type IV secretion complex assembly to occur (VirB1)	16	0	0	0	6	0	0	0	0	0	0	0
Conjugative transfer entry exclusion protein TrbK	0	59	38	0	26	17	0	12	0	0	12	0
Conjugative transfer protein TrbA	30	0	15	0	29	29	18	43	0	24	36	0
Conjugative transfer protein TrbB	0	0	0	28	12	12	0	0	0	0	5	0
Conjugative transfer protein TrbC	0	15	10	0	7	0	0	0	0	0	0	0
Conjugative transfer protein TrbD	0	0	5	0	0	0	0	0	0	0	5	0
Conjugative transfer protein TrbE	0	14	19	0	12	0	0	11	18	0	0	0
Conjugative transfer protein TrbF	0	0	5	0	0	0	0	0	0	0	0	0
Conjugative transfer protein TrbG	0	0	5	0	6	0	0	0	0	0	0	0
Conjugative transfer protein TrbH	0	0	0	0	7	0	0	0	0	0	0	0
Conjugative transfer protein TrbI	0	28	0	0	6	0	0	6	0	22	5	0
Conjugative transfer protein TrbJ	32	85	9	57	30	9	87	5	40	0	5	93
Conjugative transfer protein TrbL	15	13	26	0	16	18	18	0	7	0	41	14
Conjugative transfer protein TrbN	0	13	4	28	11	0	0	0	0	21	0	0
IncF plasmid conjugative transfer pilus assembly protein TraB	0	0	0	0	11	0	0	0	0	0	0	0
IncF plasmid conjugative transfer pilus assembly protein TraC	0	0	0	0	7	5	0	0	0	0	0	0
IncF plasmid conjugative transfer protein TraD	0	12	0	0	0	5	0	0	0	0	7	0
IncQ plasmid conjugative transfer DNA nicking endonuclease TraR (pTi VirD2 homolog)	0	0	5	0	0	0	0	6	0	0	0	0
IncQ plasmid conjugative transfer protein TraB	17	14	5	0	6	13	16	0	8	21	0	0
Inner membrane protein forms channel for type IV secretion of T-DNA complex (VirB3)	0	0	8	0	0	0	0	0	0	0	0	0
Minor pilin of type IV secretion complex (VirB5)	0	0	5	0	0	0	0	0	0	0	0	0
